# Supplementary material for: Epidemiology and burden of pediatric burns in underdeveloped minority areas in Guangxi, China from 2014 to 2020: a retrospective study
Source: Front Public Health. 2025 Jun 4;13:1566173. doi: 10.3389/fpubh.2025.1566173 (PMC12174083; doi:10.3389/fpubh.2025.1566173)
Supplement: Supplementary file 1 [file Table_1.XLSX]

## Sheet: 20142020lost information cases
Gender（boys=1，girls=0）	Age（year）	Age（origin）	First aid in spot	Household registration （1=urban城，2=rural农）	Household registration	Nation	Etiology of Burns	Burn cause	TBSA%	Full-thickness burns	Head/face/neck	Trunk	Hip/臀部	Upper limbs	Hands	Lower limbs	Feet	Perineum	Inhalation	Mortality	Causes of death	YEARS	MONTHS	Holidays and Festival	LOS	Cost（CNY）	Operation	Wound infection	Bacterial name	Shock	Blood transfusion
1	11	Y11	Cold water	2	debao	Han nationality	flame	fireworks or firecrackers		0	0	0	0	0	0	0	0	0	0	0	0	2016	2	Chinese New Year	6	2764.58		0	0	0	0
0	3	Y3	No record	2	debao	Zhuang nationality	chemical	soda lime		0	yes	0	0	0	0	0	0	0	0	0	0	2014	10	National Day	2	1349.15			0	0	0
1	10	Y10	Cold water	2	leye	Han nationality	chemical	soda lime		0	0	0	0	0	0	0	0	0	0	0	0	2018	8	0	4	3277.73		0	0	0	0
1	11	Y11	No record	2	debao	Yao nationality	flame	incense		0	0	0	0	0	0	0	0	0	0	0	0	2017	3	0	5	3252.36		0	0		0
1	0.917	M11	no treatment before emergency department	2	leye	Han nationality	flame	fireworks or firecrackers		0	0	0	0	0	0	0	0	0	0	0	0	2017	1	0	1	905.96		0	0	0	0
1	3	Y3	Cold water	2	longlin	Han nationality	scald	hot oil		0	0	0	0	0	0	0	0	0	0	0	0	2016	12	0	2	1270.85	0		0	0	0
0	5	Y5	no treatment before emergency department	2	tianyang	Zhuang nationality	flame	incense		0	0	0	0	0	0	0	0	0	0	0	0	2015	3	0	6	2447.18		0	0	0
1	12	Y12	no treatment before emergency department	1	lingyun	Han nationality	flame	fireworks or firecrackers		0	0	0	0	0	0	0	0	0	0	0	0	2017	2	0	27	12625.4	1	0	0	0	0
1	6	Y6	Cold water	2	youjiang	Zhuang nationality	flame	fireworks or firecrackers		0	0	0	0	0	0	0	0	0	0	0	0	2015	4	Ching Ming Festival	6	2944.87				0	0
1	11	Y11	no treatment before emergency department	2	lingyun	Han nationality	flame	fireworks or firecrackers		0	0	0	0	0	0	0	0	0	0	0	0	2016	2	Chinese New Year	38	14348	1	0	0		0
1	1	Y1	undress without cold water	2	tianlin	Yao nationality	scald	hot water	30	0	0	yes	1	0	0	yes	0	yes	0	0	0	2015	4	0	1	no record	0	0	0	0	0
1	3	Y3	moisture exposed burn ointment(MEBO)	2	youjiang	Han nationality	contact	contact	3	yes	0	0	0	0	0	yes	0	0	0	0	0	2018	6	0	4	2881.55	0	no record		0	0
0	4	Y4	no treatment before emergency department	2	lingyun	Han nationality	chemical	soda lime	47	yes	yes	yes	1	0	0	yes	yes	yes	0	0	0	2016	3	0	1	11891.5	0	no record		yes	1
0	1	Y1	Cold water	1	youjiang	Han nationality	scald	hot water	18	0	yes	yes	0	yes	0	yes	0	0	0	0	0	2016	5	0	3	5345.02	0	no record		0	0
0	2	Y2	no treatment before emergency department	1	youjiang	Zhuang nationality	scald	hot water	8	0	yes	yes	0	0	0	0	0	0	0	0	0	2014	1	0	27	25824.5	1	no record		0	0
1	1	Y1	no treatment before emergency department	1	youjiang	Zhuang nationality	scald	hot water	2	0	0	0	0	0	0	0	yes	0	0	0	0	2015	6	0	8	4143.53	0	0	0	0	0
1	0.917	M11	no treatment before emergency department	2	tianlin	Zhuang nationality	scald	soup/hot food	25	0	yes	0	0	yes	yes	yes	yes	0	0	0	0	2014	8	0	3	4134.41	0	0	0	0	0
1	0.75	M9	Cold water	2	napo	Zhuang nationality	scald	steam	15	0	yes	yes	0	0	0	0	0	0	0	0	0	2015	12	0	16	12259.5	0	0	0	0	0
1	2	Y2	undress without cold water	2	tiandong	Zhuang nationality	scald	hot water	30	0	0	yes	0	yes	0	yes	0	yes	0	0	0	2015	10	0	24	48957.8	1	0	0	0	1
1	1	Y1	Traditional herbal medicines	2	longlin	Han nationality	scald	hot water	15	0	0	yes	0	yes	0	yes	0	0	0	0	0	2014	6	0	10	10816.2	0	yes	0	0	0
1	0.667	M8	undress without cold water	2	debao	Zhuang nationality	scald	hot water	20	0	yes	yes	1	yes	0	0	0	0	0	0	0	2014	8	0	3	7276.42	0	0	0	0	1
1	1	Y1	no treatment before emergency department	2	youjiang	Zhuang nationality	scald	hot water	8	0	0	yes	0	0	0	0	0	0	0	0	0	2015	5	0	4	4059.04	0	0	0	0	0
1	0.5	M6	Cold water	2	longlin	Miao nationality	scald	hot water	25	0	0	yes	0	yes	0	0	0	yes	0	0	0	2014	5	0	20	31332	1	0	0	0	1
1	2	Y2	Cold water	2	tianlin	Han nationality	scald	hot water	20	0	0	yes	1	0	0	yes	0	0	0	0	0	2015	11	0	10	16475.8	0	0	0	0	1
1	4	Y4	undress without cold water	2	jingxi	Zhuang nationality	scald	hot water	20	0	0	yes	1	0	0	yes	0	yes	0	0	0	2014	1	0	44	44615.6	1	0	0	0	1
1	11	Y11	undress without cold water	1	youjiang	Zhuang nationality	scald	soup/hot food	22	0	0	0	0	0	yes	yes	0	0	0	0	0	2014	12	0	39	82284.3	1	0	0	0	1
0	2	Y2	no treatment before emergency department	2	tiandong	Zhuang nationality	scald	hot water	30	0	0	yes	1	yes	yes	yes	0	0	0	0	0	2015	11	0	29	65393.7	1	yes	0	0	1
0	0.583	M7	No record	2	longlin	Zhuang nationality	scald	hot water	10	yes	yes	yes	0	yes	0	yes	0	0	0	0	0	2015	4	0	24	22972.2	0	0	0	0	1
0	4	Y4	undress without cold water	2	debao	Zhuang nationality	scald	hot water	20	0	0	yes	1	yes	0	yes	0	0	0	0	0	2014	6	0	8	10401.3	0	0	0	0	0
0	4	Y4	undress without cold water	2	youjiang	Han nationality	scald	hot water	25	0	0	yes	0	yes	0	yes	0	yes	0	0	0	2015	10	0	43	75014.5	1	yes	0	0	1
1	0.667	M8	no treatment before emergency department	2	napo	Zhuang nationality	scald	hot water	10	yes	yes	yes	0	yes	0	0	0	0	0	0	0	2015	6	0	46	40838.3	1	yes		0	1
1	8	Y8	Traditional herbal medicines	2	lingyun	Han nationality	scald	hot water	15	0	0	yes	0	yes	0	yes	0	0	0	0	0	2015	10	0	8	9033.99	0	yes		0	0
1	0.667	M8	no treatment before emergency department	2	jingxi	Zhuang nationality	scald	hot water	15	0	0	yes	0	yes	0	yes	0	yes	0	0	0	2015	7	0	28	37456.9	1	yes		0	1
1	1	Y1	Traditional herbal medicines	2	jingxi	Zhuang nationality	scald	hot water	12	0	yes	yes	0	yes	0	yes	0	0	0	0	0	2018	5	0	1	3565.37	0	yes		0	1
1	1	Y1	no treatment before emergency department	1	jingxi	Zhuang nationality	contact	contact	1	0	0	0	0	0	yes	0	0	0	0	0	0	2020	2	0	10	4952.44	0	yes		0	0
1	4	Y4	aloe/cold water	1	youjiang	Manchu	scald	hot water	1	0	0	0	0	0	0	0	yes	0	0	0	0	2017	2	Lantern Festival	7	3778.25	0	yes		0	0
1	3	Y3	moisture exposed burn ointment(MEBO)	2	xilin	Han nationality	scald	hot water	13	0	0	yes	1	0	0	yes	0	yes	0	0	0	2019	7	0	1	3497.91	0	0		0	1
1	1	Y1	undress without cold water	2	leye	Zhuang nationality	scald	soup/hot food	15	0	yes	0	0	yes	0	yes	0	0	0	0	0	2014	3	0	19	28636.9	1	yes		0	1
