# Supplementary material for: Epidemiology and burden of pediatric burns in underdeveloped minority areas in Guangxi, China from 2014 to 2020: a retrospective study
Source: Front Public Health. 2025 Jun 4;13:1566173. doi: 10.3389/fpubh.2025.1566173 (PMC12174083; doi:10.3389/fpubh.2025.1566173)
Supplement: Supplementary file 2 [file Table_2.XLSX]

## Sheet: 660 cases pediatric burns DATA
Gender（boys=1，girls=0）	Age（year）	Age（origin）	First aid in spot	Household registration （1=urban，2=rural）	Household registration	Nation	Etiology of Burns	Burn cause	response rate（response=1，no=0）	TBSA%	Full-thickness burns	Head/face/neck	Trunk	Hip	Upper limbs	Hands	Lower limbs	Feet	Perineum	Inhalation	YEARS	MONTHS	Burn injury in holidays	LOS	Cost（CNY）	Operation	Wound infection	Bacterial name	Shock	Blood transfusion	LOS/TBSA	COST/TBSA
0	5	Y5	Cold water	1	youjiang	Zhuang nationality	scald	hot water	1	10	0	0	0	1	0	0	1	1	0	0	2014	6	Dragon Boat Festival	10	9753.46	0	0	0	0	0	1	975.346
1	0.75	M9	no treatment before emergency department	1	xilin	Zhuang nationality	flame	flame	1	1	0	0	0	0	0	1	0	0	0	1	2018	9	0	5	3528.09	0	1	staphylococcus aureus	0	0	5	3528.09
0	0.833	M10	handle by self	1	youjiang	Han nationality	scald	hot water	1	5	0	0	0	0	0	0	1	0	0	0	2016	5	0	5	2252.32	0	0	0	0	0	1	450.464
0	2	Y2	no treatment before emergency department	1	youjiang	Zhuang nationality	scald	hot water	1	5	0	1	1	0	0	0	0	0	0	0	2016	3	0	7	3599.77	0	0	0	0	0	1.4	719.954
0	2	Y2	no treatment before emergency department	1	youjiang	Zhuang nationality	scald	hot water	1	6	0	0	0	0	0	0	1	0	0	0	2015	3	0	12	5037.94	0	0	0	0	0	2	839.656666666667
0	6	Y6	no treatment before emergency department	2	youjiang	Zhuang nationality	chemical	acid	1	10	0	0	0	0	0	0	1	0	0	0	2015	10	0	8	4563.36	0	0	0	0	0	0.8	456.336
0	5	Y5	Traditional herbal medicines	2	youjiang	Zhuang nationality	scald	hot water	0	8	0	0	1	0	1	0	0	0	0	0	2016	4	0	3	1941.95	0	0	0	0	0	0.375	242.74375
1	1	Y1	died a wanhua oil	2	youjiang	Zhuang nationality	scald	soup/hot food	1	6	0	0	1	0	0	0	0	0	0	0	2015	6	0	6	3520.58	0	0	0	0	0	1	586.763333333333
1	1	Y1	Cold water	1	youjiang	Han nationality	scald	soup/hot food	1	2	0	1	0	0	1	0	0	0	0	0	2014	6	0	4	2623.99	0	0	0	0	0	2	1311.995
1	1	Y1	Cold water	1	youjiang	Zhuang nationality	scald	hot water	1	16	0	0	0	1	1	0	1	0	1	0	2014	6	0	7	7903.92	0	0	0	0	0	0.4375	493.995
1	6	Y6	Cold water	1	debao	Han nationality	scald	hot water	1	6	0	0	0	1	0	0	0	0	0	0	2018	6	Children's Day	8	5149.67	0	0	0	0	0	1.33333333333333	858.278333333333
0	2	Y2	Cold water	2	debao	Zhuang nationality	scald	hot water	1	10	0	0	1	0	1	0	0	0	0	0	2014	6	0	5	2573.14	0	0	0	0	0	0.5	257.314
1	1	Y1	no treatment before emergency department	1	youjiang	Zhuang nationality	scald	hot water	1	3	0	1	1	0	1	0	0	0	0	0	2016	12	0	5	2850.75	0	1	staphylococcus epidermidis	0	0	1.66666666666667	950.25
1	2	Y2	liquor	1	youjiang	Han nationality	scald	hot water	1	8	0	0	1	0	0	0	0	0	0	0	2014	7	0	6	3856.12	0	0	0	0	0	0.75	482.015
0	3	Y3	Cold water	1	youjiang	Zhuang nationality	scald	hot water	1	12	0	0	0	0	1	0	1	0	0	0	2014	7	0	9	14154.5	0	0	0	0	0	0.75	1179.5425
1	5	Y5	no treatment before emergency department	1	youjiang	Zhuang nationality	scald	hot water	1	8	0	0	1	0	0	0	0	0	0	0	2014	1	Chinese New Year	6	4351.66	0	0	0	0	0	0.75	543.9575
1	3	Y3	no treatment before emergency department	1	youjiang	Zhuang nationality	scald	hot water	1	5	0	0	0	1	0	0	0	0	0	0	2016	3	0	1	376.42	0	0	0	0	0	0.2	75.284
1	5	Y5	Cold water	1	youjiang	Han nationality	scald	hot water	1	12	0	0	0	1	0	0	1	0	0	0	2018	7	0	9	5085.45	0	0	0	0	0	0.75	423.7875
1	2	Y2	no treatment before emergency department	2	lingyun	Han nationality	scald	hot water	1	7	0	0	1	0	0	0	0	0	0	0	2017	9	0	15	9024.82	0	0	0	0	0	2.14285714285714	1289.26
1	8	Y8	no treatment before emergency department	2	youjiang	Zhuang nationality	flame	open flame	1	1	0	1	0	0	0	0	0	0	0	0	2016	2	0	2	2550.7	0	0	0	0	0	2	2550.7
0	2	Y2	no treatment before emergency department	1	youjiang	Zhuang nationality	flame	gas	1	15	0	1	0	0	1	1	1	1	0	0	2015	7	0	28	10435.5	0	1	escherichia coli	0	0	1.86666666666667	695.702
1	3	Y3	liquor	2	youjiang	Zhuang nationality	scald	hot water	0	35	0	0	1	1	1	1	1	0	1	0	2017	1	0	7	7354.71	0	0	0	1	1	0.2	210.134571428571
1	4	Y4	no treatment before emergency department	2	youjiang	Zhuang nationality	scald	soup/hot food	1	8	0	1	1	0	1	0	0	0	0	0	2018	9	0	4	3190.27	0	0	0	0	0	0.5	398.78375
1	4	Y4	no treatment before emergency department	2	youjiang	Han nationality	scald	hot water	1	6	0	1	1	0	1	0	0	0	0	0	2015	4	0	4	2646.95	0	0	0	0	0	0.666666666666667	441.158333333333
0	3	Y3	no treatment before emergency department	2	debao	Zhuang nationality	scald	hot water	1	3	0	0	1	0	1	0	0	0	0	0	2017	4	0	8	4741.41	0	0	0	0	0	2.66666666666667	1580.47
0	2	Y2	Cold water	2	leye	Zhuang nationality	scald	hot oil	1	12	0	1	0	0	1	0	0	0	0	0	2018	4	0	8	11271.1	0	0	0	0	1	0.666666666666667	939.258333333333
1	2	Y2	no treatment before emergency department	2	leye	Zhuang nationality	contact	contact	1	1	0	0	0	0	1	0	0	0	0	0	2017	7	0	10	6626.3	0	0	0	0	0	10	6626.3
1	8	Y8	no treatment before emergency department	2	lingyun	Han nationality	flame	fireworks or firecrackers	1	1	0	1	0	0	0	0	0	0	0	0	2014	2	0	3	4445.88	0	0	0	0	0	3	4445.88
1	5	Y5	no treatment before emergency department	2	lingyun	Zhuang nationality	scald	traditional Chinese medicine	0	20	0	0	1	0	1	0	0	0	0	0	2018	4	0	4	5321.74	0	0	0	0	0	0.2	266.087
0	2	Y2	no treatment before emergency department	2	lingyun	Yao nationality	scald	hot water	1	4	0	0	0	0	1	0	0	0	0	0	2017	12	0	7	3739.26	0	0	0	0	0	1.75	934.815
0	0.5	M6	undress without cold water	2	longlin	Han nationality	flame	open flame	1	6	1	0	1	0	1	1	0	0	0	0	2016	7	0	12	6758.11	0	0	0	0	0	2	1126.35166666667
1	12	Y12	Cold water	2	longlin	Miao nationality	scald	hot water	1	20	1	0	1	0	0	0	1	0	1	0	2016	12	New Year's Day	15	16413	0	1	0	0	0	0.75	820.6525
1	3	Y3	no treatment before emergency department	2	longlin	Miao nationality	scald	hot water	1	22	0	0	1	0	1	0	1	0	1	0	2016	5	0	13	23180.5	0	0	0	1	1	0.590909090909091	1053.66090909091
1	5	Y5	no treatment before emergency department	2	pingguo	Zhuang nationality	scald	hot water	1	3	0	0	0	0	0	0	0	1	0	0	2017	6	0	3	3833.43	0	0	0	0	0	1	1277.81
1	0.833	M10	no treatment before emergency department	2	tianlin	Zhuang nationality	scald	hot water	1	8	0	0	0	0	0	0	1	1	0	0	2016	7	0	5	4508.17	0	0	0	0	0	0.625	563.52125
1	4	Y4	no treatment before emergency department	2	tianlin	Han nationality	scald	hot water	1	20	0	0	0	1	0	0	1	0	1	0	2016	2	0	16	13616.3	0	1	escherichia coli	1	1	0.8	680.813
0	0.833	M10	no treatment before emergency department	2	tianlin	Han nationality	scald	hot water	1	10	1	0	0	0	0	0	1	1	0	0	2017	10	0	7	8827.51	0	0	0	0	0	0.7	882.751
1	5	Y5	Cold water	2	tianlin	Zhuang nationality	scald	hot water	1	35	0	1	1	0	0	0	0	0	1	0	2018	7	0	22	25266.1	0	1	pseudomonas aeruginosa	1	1	0.628571428571429	721.889428571429
0	0.667	M8	no treatment before emergency department	2	tianlin	Han nationality	flame	open flame	0	4	1	1	0	0	0	0	0	0	0	1	2018	10	0	1	5959.34	0	0	0	0	0	0.25	1489.835
1	4	Y4	Traditional herbal medicines	2	tianyang	Zhuang nationality	scald	hot water	1	20	0	0	1	1	0	0	1	0	0	0	2014	10	0	17	11639.8	0	0	0	0	0	0.85	581.9905
1	2	Y2	Cold water	2	leye	Zhuang nationality	scald	hot water	1	2	0	0	0	0	1	1	0	0	0	0	2014	9	0	20	16333.9	0	1	pseudomonas aeruginosa	0	0	10	8166.945
1	2	Y2	no treatment before emergency department	2	jingxi	Zhuang nationality	flame	open flame	1	10	0	1	1	0	1	1	0	0	0	0	2015	9	0	18	8400.36	0	1	enterobacter cloacae	0	0	1.8	840.036
1	1	Y1	Traditional herbal medicines	2	youjiang	Han nationality	scald	hot water	1	4	0	0	0	0	0	0	1	0	0	0	2015	3	0	12	5006.91	0	0	0	0	0	3	1251.7275
1	3	Y3	no treatment before emergency department	2	jingxi	Zhuang nationality	scald	hot water	1	25	1	0	1	1	1	0	1	0	0	0	2014	3	0	48	55374.3	0	1	baumanii	0	1	1.92	2214.9704
1	8	Y8	no treatment before emergency department	2	jingxi	Zhuang nationality	flame	open flame	1	4	0	0	0	0	0	0	1	0	0	0	2014	1	0	23	23419.6	1	1	Klebsiella pneumoniae/enterobacter cloacae	0	0	5.75	5854.8925
0	4	Y4	no treatment before emergency department	2	tianlin	Zhuang nationality	scald	hot water	1	10	0	1	1	0	1	0	0	0	0	0	2014	5	0	12	12313.3	0	0	0	0	0	1.2	1231.332
1	9	Y9	No record	2	tianlin	Han nationality	flame	open flame	1	3	0	1	0	0	0	0	0	0	0	0	2016	4	0	6	4243.26	0	0	0	0	0	2	1414.42
1	2	Y2	no treatment before emergency department	2	leye	Zhuang nationality	scald	hot water	1	6	0	0	1	0	0	0	1	0	0	0	2014	2	0	9	9210.61	0	0	0	0	0	1.5	1535.10166666667
0	2	Y2	Cold water	2	lingyun	Han nationality	scald	hot water	1	5	0	0	0	1	0	0	1	0	0	0	2016	11	0	6	3905.64	0	0	0	0	0	1.2	781.128
0	1	Y1	no treatment before emergency department	2	lingyun	Han nationality	scald	hot oil	1	12	0	1	1	0	0	0	0	0	0	0	2017	6	0	8	9066.41	0	0	0	0	1	0.666666666666667	755.534166666667
1	4	Y4	no treatment before emergency department	2	lingyun	Han nationality	scald	hot water	1	8	0	0	1	1	0	0	0	0	0	0	2015	2	Chinese New Year	9	4273.95	0	0	0	0	0	1.125	534.24375
0	6	Y6	no treatment before emergency department	2	lingyun	Han nationality	scald	hot water	1	5	0	1	1	0	0	0	0	0	0	0	2018	1	0	12	7400.64	0	0	0	0	0	2.4	1480.128
1	7	Y7	Cold water	2	lingyun	Zhuang nationality	flame	fireworks or firecrackers	1	7	0	1	0	0	0	1	0	0	0	0	2016	4	0	13	9851.86	0	0	0	0	0	1.85714285714286	1407.40857142857
0	1	Y1	Traditional herbal medicines	2	lingyun	Han nationality	scald	hot water	1	6	0	1	1	0	0	0	0	0	0	0	2016	10	0	9	4420.07	0	1	Serratia marcescens	0	0	1.5	736.678333333333
1	8	Y8	Traditional herbal medicines	2	lingyun	Han nationality	flame	fireworks or firecrackers	1	1	0	1	0	0	0	0	0	0	0	0	2014	1	0	4	5311.44	0	0	0	0	0	4	5311.44
1	3	Y3	Cold water	2	youjiang	Zhuang nationality	scald	hot water	1	6	0	0	1	0	0	0	1	0	1	0	2017	4	0	8	4648.58	0	0	0	0	0	1.33333333333333	774.763333333333
1	5	Y5	aloe/liquor	1	youjiang	Han nationality	flame	open flame	0	4	0	0	1	0	0	1	0	0	0	0	2014	2	Chinese New Year	2	4254.98	0	0	0	0	0	0.5	1063.745
1	0.667	M8	Cold water	1	youjiang	Zhuang nationality	scald	hot water	1	15	0	1	0	0	1	0	0	0	1	0	2018	3	0	9	4034.87	0	0	0	0	0	0.6	268.991333333333
0	1	Y1	no treatment before emergency department	2	longlin	Han nationality	scald	hot water	0	25	0	1	1	0	1	0	1	0	0	0	2015	5	0	13	11464.2	0	0	0	1	0	0.52	458.57
1	2	Y2	handle by self	2	longlin	Han nationality	scald	steam	1	10	0	1	1	0	1	0	0	0	0	0	2017	3	0	8	6327.95	0	0	0	0	0	0.8	632.795
1	2	Y2	no treatment before emergency department	2	longlin	Miao nationality	scald	hot water	0	15	0	0	1	1	0	0	1	0	1	0	2015	8	Ghost Festival	8	6884.15	0	1	staphylococcus aureus	0	0	0.533333333333333	458.943333333333
1	2	Y2	no treatment before emergency department	2	longlin	Han nationality	scald	hot water	1	2	0	0	0	0	1	1	0	0	0	0	2017	3	0	6	2245.59	0	0	0	0	0	3	1122.795
0	2	Y2	no treatment before emergency department	1	longlin	Miao nationality	scald	hot water	1	20	0	1	1	0	1	0	1	0	0	0	2016	6	0	20	19782.2	0	0	0	0	1	1	989.111
0	2	Y2	no treatment before emergency department	2	longlin	Zhuang nationality	flame	open flame	1	10	0	1	1	0	0	1	0	1	0	0	2015	9	0	7	8622.73	0	1	Klebsiella pneumoniae	1	1	0.7	862.273
1	3	Y3	no treatment before emergency department	2	longlin	Zhuang nationality	scald	hot water	1	18	0	0	1	0	1	1	1	1	0	0	2017	11	0	20	12701.1	0	0	0	0	0	1.11111111111111	705.617777777778
0	1	Y1	no treatment before emergency department	2	longlin	Miao nationality	flame	open flame	1	2	0	1	0	0	0	0	0	0	0	0	2015	8	0	7	14312.4	0	0	0	0	0	3.5	7156.21
0	3	Y3	no treatment before emergency department	2	longlin	Zhuang nationality	scald	hot water	1	4	0	0	0	0	1	0	0	0	0	0	2017	1	0	10	10787.4	1	1	staphylococcus aureus	0	0	2.5	2696.86
1	2	Y2	no treatment before emergency department	2	longlin	Han nationality	scald	hot water	1	5	0	0	1	0	0	0	0	0	1	0	2018	6	0	6	2961.37	0	0	0	0	0	1.2	592.274
1	3	Y3	no treatment before emergency department	2	tianlin	Han nationality	scald	hot water	0	18	0	0	1	1	0	0	1	0	0	0	2018	10	National Day	5	5171.94	0	0	0	0	0	0.277777777777778	287.33
1	9	Y9	no treatment before emergency department	2	leye	Han nationality	scald	hot water	0	25	0	0	1	0	1	0	1	0	1	0	2015	3	Lantern Festival	14	7072.72	0	0	0	0	0	0.56	282.9088
1	0.75	M9	Cold water	2	tianlin	Han nationality	flame	open flame	1	2	0	1	1	0	1	0	0	0	0	0	2015	5	0	4	1643.34	0	0	0	0	0	2	821.67
0	2	Y2	Cold water	2	tianlin	Han nationality	scald	soup/hot food	1	2	0	0	0	1	0	0	1	0	0	0	2014	4	0	3	3407.72	0	0	0	0	0	1.5	1703.86
0	3	Y3	no treatment before emergency department	2	napo	Zhuang nationality	scald	hot water	1	25	1	0	1	1	1	0	1	0	0	0	2016	3	0	16	11642.8	0	0	0	0	1	0.64	465.71
0	3	Y3	no treatment before emergency department	2	napo	Zhuang nationality	scald	soup/hot food	1	15	0	0	0	1	0	1	1	1	0	0	2015	3	0	27	12821.9	0	1	staphylococcus epidermidis	0	0	1.8	854.79
1	3	Y3	undress without cold water	2	youjiang	Zhuang nationality	scald	hot water	1	20	0	1	1	1	0	0	1	0	1	0	2016	6	0	10	6843.37	0	0	0	0	1	0.5	342.1685
1	3	Y3	no treatment before emergency department	2	longlin	Zhuang nationality	scald	soup/hot food	1	28	0	0	1	1	0	0	1	0	0	0	2018	1	New Year's Day	18	21874.3	0	0	0	1	1	0.642857142857143	781.226428571429
1	3	Y3	no treatment before emergency department	2	pingguo	Zhuang nationality	scald	hot water	1	3	0	0	0	0	0	0	1	0	0	0	2014	5	Labour Day	4	4188.84	0	0	0	0	0	1.33333333333333	1396.28
1	0.5	M6	Cold water	1	youjiang	Han nationality	scald	soup/hot food	1	30	0	0	1	0	1	0	1	0	1	0	2016	9	0	17	19770.5	0	0	0	1	1	0.566666666666667	659.017333333333
1	5	Y5	moisture exposed burn ointment(MEBO)	2	lingyun	Yao nationality	scald	soup/hot food	1	15	0	0	1	0	1	0	1	0	1	0	2015	12	0	19	24034.8	0	0	0	1	1	1.26666666666667	1602.31933333333
0	1	Y1	Cold water	1	youjiang	Han nationality	scald	hot water	0	20	0	0	1	1	1	0	1	0	1	0	2014	10	National Day	6	8388.83	0	0	0	1	1	0.3	419.4415
1	8	Y8	Traditional herbal medicines	2	lingyun	Han nationality	scald	hot water	1	22	0	0	1	1	1	0	1	0	1	0	2016	6	0	19	15517.7	0	0	0	0	0	0.863636363636364	705.349090909091
1	0.917	M11	no treatment before emergency department	2	longlin	Zhuang nationality	scald	hot water	1	14	0	0	1	0	0	0	1	0	0	0	2016	6	Dragon Boat Festival	35	24889.7	0	1	staphylococcus epidermidis	0	1	2.5	1777.83571428571
1	2	Y2	Traditional herbal medicines	2	tiandong	Zhuang nationality	scald	hot water	1	10	0	1	1	0	0	0	1	0	1	0	2015	6	0	14	6654.16	0	0	0	0	0	1.4	665.416
1	1	Y1	Cold water	2	tiandong	Zhuang nationality	scald	soup/hot food	1	3	0	1	0	0	1	0	0	0	0	0	2018	4	0	2	1916.33	0	0	0	0	0	0.666666666666667	638.776666666667
1	3	Y3	Cold water	2	tianlin	Han nationality	scald	hot water	1	9	0	1	1	0	1	0	0	0	0	0	2014	5	0	14	12279.1	0	0	0	0	0	1.55555555555556	1364.34
0	5	Y5	Cold water	2	tianlin	Zhuang nationality	scald	hot water	0	10	0	0	1	1	1	0	0	0	0	0	2018	2	0	5	4667.23	0	0	0	0	0	0.5	466.723
1	7	Y7	no treatment before emergency department	2	tianlin	Han nationality	flame	open flame	1	5	0	0	0	0	1	0	0	0	0	0	2018	5	0	3	2698.76	0	0	0	0	0	0.6	539.752
0	2	Y2	no treatment before emergency department	2	tianlin	Zhuang nationality	scald	hot water	1	20	0	1	1	0	1	0	1	0	0	0	2018	8	0	32	24153.8	0	0	0	0	1	1.6	1207.69
0	6	Y6	Cold water	2	tianyang	Zhuang nationality	scald	hot oil	1	1	0	1	0	0	0	0	0	0	0	0	2018	2	0	5	2710.15	0	0	0	0	0	5	2710.15
1	2	Y2	No record	1	tianyang	Zhuang nationality	scald	soup/hot food	1	35	0	1	1	0	1	0	0	0	0	0	2014	4	0	32	78057.3	0	1	staphylococcus epidermidis	1	1	0.914285714285714	2230.20771428571
1	5	Y5	Traditional herbal medicines	2	tianyang	Zhuang nationality	scald	soup/hot food	1	16	0	1	1	0	1	0	0	0	0	0	2016	8	0	29	16901.5	0	0	0	0	0	1.8125	1056.34125
1	2	Y2	no treatment before emergency department	2	tianyang	Zhuang nationality	scald	hot water	1	8	0	0	0	1	1	0	1	0	0	0	2017	11	0	12	6739.21	0	0	0	0	0	1.5	842.40125
1	3	Y3	no treatment before emergency department	1	youjiang	Zhuang nationality	scald	soup/hot food	1	15	0	0	1	1	1	1	1	1	0	0	2017	10	National Day	10	8760.58	0	0	0	0	1	0.666666666666667	584.038666666667
1	4	Y4	no treatment before emergency department	1	xilin	Zhuang nationality	scald	hot water	1	9	0	0	0	0	0	0	1	0	1	0	2015	8	Ghost Festival	18	8409.58	0	0	0	0	0	2	934.397777777778
1	4	Y4	no treatment before emergency department	2	xilin	Zhuang nationality	scald	hot water	0	35	0	0	1	1	0	0	1	0	1	0	2014	6	Dragon Boat Festival	10	29893.8	0	1	staphylococcus epidermidis/Klebsiella pneumoniae	1	1	0.285714285714286	854.109714285714
0	1	Y1	no treatment before emergency department	2	longlin	Han nationality	scald	hot water	1	4	0	1	0	0	0	0	0	0	0	0	2015	1	0	6	4553.41	0	0	0	0	0	1.5	1138.3525
0	7	Y7	Cold water	2	tiandong	Zhuang nationality	scald	hot water	0	5	0	0	0	0	0	0	1	0	0	0	2015	2	Chinese New Year	3	1717.42	0	0	0	0	0	0.6	343.484
1	6	Y6	no treatment before emergency department	2	youjiang	Zhuang nationality	scald	hot water	0	15	0	0	1	1	1	0	1	0	0	0	2016	8	Ghost Festival	9	6349.64	0	0	0	0	0	0.6	423.309333333333
0	2	Y2	no treatment before emergency department	2	youjiang	Zhuang nationality	scald	hot water	1	4	0	0	0	0	1	0	0	0	0	0	2015	1	0	16	4819.31	0	0	0	0	0	4	1204.8275
1	0.667	M8	no treatment before emergency department	1	youjiang	Han nationality	scald	hot water	1	3	0	0	0	0	1	0	0	0	0	0	2014	2	0	3	3280.07	0	0	0	0	0	1	1093.35666666667
0	1	Y1	flour	1	youjiang	Zhuang nationality	contact	contact	1	6	0	0	1	0	1	0	0	0	0	0	2017	11	0	9	5243.37	0	0	0	0	0	1.5	873.895
1	1	Y1	moisture exposed burn ointment(MEBO)	1	youjiang	Han nationality	scald	soup/hot food	1	4	0	0	1	0	0	0	1	1	0	0	2016	10	0	9	3809.19	0	0	0	0	0	2.25	952.2975
1	2	Y2	no treatment before emergency department	2	youjiang	Han nationality	scald	hot water	1	10	0	0	1	0	1	1	1	0	0	0	2017	11	0	13	13982.3	0	1	staphylococcus aureus	0	1	1.3	1398.226
1	9	Y9	Cold water/liquor	2	youjiang	Zhuang nationality	scald	hot water	1	5	0	0	1	0	0	0	0	0	0	0	2017	10	0	9	5780.23	0	0	0	0	0	1.8	1156.046
1	6	Y6	no treatment before emergency department	2	youjiang	Han nationality	scald	hot water	1	5	0	0	1	0	1	0	0	0	0	0	2014	10	0	7	10700.9	0	0	0	0	0	1.4	2140.176
1	3	Y3	no treatment before emergency department	1	youjiang	Zhuang nationality	flame	gas	1	15	0	1	0	0	1	1	1	1	0	0	2015	7	0	15	6306.93	0	0	0	0	0	1	420.462
0	1	Y1	no treatment before emergency department	1	youjiang	Zhuang nationality	scald	hot water	1	10	0	1	1	0	1	0	0	0	0	0	2015	12	0	12	4944.6	0	0	0	0	0	1.2	494.46
1	5	Y5	no treatment before emergency department	1	youjiang	Zhuang nationality	scald	hot water	1	5	0	0	0	0	0	1	1	1	0	0	2016	1	0	6	2454.41	0	0	0	0	0	1.2	490.882
0	2	Y2	Traditional herbal medicines	1	youjiang	Zhuang nationality	scald	hot water	1	23	0	0	1	0	1	0	1	0	1	0	2015	9	0	21	23448.7	0	1	Klebsiella pneumoniae	1	1	0.91304347826087	1019.50695652174
1	0.833	M10	Cold water	1	youjiang	Zhuang nationality	scald	hot water	0	5	0	0	1	0	1	0	0	0	0	0	2016	10	0	3	1863.9	0	0	0	0	0	0.6	372.78
1	2	Y2	no treatment before emergency department	2	youjiang	Zhuang nationality	scald	hot water	1	20	0	0	1	1	0	0	1	0	0	0	2014	1	0	16	11590	0	0	0	0	1	0.8	579.499
0	2	Y2	handle by self	1	youjiang	Zhuang nationality	scald	hot water	1	5	0	0	0	0	0	0	1	1	0	0	2015	12	0	4	2517.13	0	0	0	0	0	0.8	503.426
1	2	Y2	no treatment before emergency department	1	youjiang	Zhuang nationality	scald	hot water	1	4	0	0	0	0	1	1	0	0	0	0	2015	1	0	8	3084.1	0	0	0	0	0	2	771.025
0	1	Y1	aloe/ginger	2	youjiang	Zhuang nationality	scald	hot water	1	3	0	0	0	0	1	1	0	0	0	0	2014	12	0	5	6107.34	0	0	0	0	0	1.66666666666667	2035.78
1	2	Y2	no treatment before emergency department	2	youjiang	Zhuang nationality	scald	hot water	1	3	0	1	1	0	0	0	0	0	0	0	2015	7	0	3	1308.33	0	0	0	0	0	1	436.11
1	4	Y4	no treatment before emergency department	1	youjiang	Zhuang nationality	scald	hot water	1	8	0	1	1	0	0	0	0	0	0	0	2018	4	0	5	3533.47	0	0	0	0	0	0.625	441.68375
1	6	Y6	no treatment before emergency department	2	youjiang	Zhuang nationality	scald	hot water	1	40	0	0	1	0	1	0	0	0	0	0	2014	5	0	36	57548.1	0	1	Burkholderia cepacia	1	1	0.9	1438.7025
1	0.583	M7	no treatment before emergency department	2	lingyun	Han nationality	scald	hot water	1	5	0	0	1	0	1	0	0	0	0	0	2016	8	0	6	4075.61	0	0	0	0	0	1.2	815.122
0	8	Y8	Traditional herbal medicines	2	lingyun	Yao nationality	flame	open flame	1	15	1	0	0	0	0	0	1	1	0	0	2018	9	0	27	49597.2	1	1	enterobacter cloacae	0	0	1.8	3306.478
1	2	Y2	Cold water	2	xilin	Yao nationality	scald	hot water	1	25	0	0	1	0	1	0	1	1	0	0	2018	10	0	12	17285.3	0	0	0	0	1	0.48	691.4124
0	3	Y3	no treatment before emergency department	2	lingyun	Zhuang nationality	scald	hot water	1	8	0	0	1	0	0	0	1	1	0	0	2018	10	0	19	27259.7	1	1	Acinetobacter baumannii	0	0	2.375	3407.46125
1	0.833	M10	Cold water	2	lingyun	Zhuang nationality	scald	hot water	0	2	0	1	0	0	1	0	0	0	0	0	2018	11	0	1	848.72	0	0	0	0	0	0.5	424.36
1	10	Y10	no treatment before emergency department	2	tianyang	Zhuang nationality	scald	hot water	1	3	0	0	1	0	0	0	0	0	0	0	2018	11	0	5	9840.81	0	0	0	0	0	1.66666666666667	3280.27
1	1	Y1	Traditional herbal medicines	2	tiandong	Zhuang nationality	flame	open flame	1	5	1	0	0	0	0	1	0	1	0	0	2018	11	0	7	7637.36	0	1	Legionella pneumophila	0	0	1.4	1527.472
1	3	Y3	Traditional herbal medicines	2	debao	Yao nationality	flame	open flame	1	1	0	0	0	0	0	1	0	0	0	0	2018	12	0	7	7000.56	0	0	0	0	0	7	7000.56
0	1	Y1	toothpaste	1	youjiang	Han nationality	scald	hot water	1	5	0	1	1	0	1	1	0	0	0	0	2018	12	0	4	7594.07	0	0	0	0	0	0.8	1518.814
0	3	Y3	no treatment before emergency department	2	tianlin	Zhuang nationality	flame	open flame	1	0.5	0	0	0	0	0	0	1	1	0	0	2018	12	0	5	7143.27	0	1	staphylococcus aureus	0	0	10	14286.54
0	2	Y2	no treatment before emergency department	2	lingyun	Zhuang nationality	scald	hot water	1	5	0	1	0	0	0	1	0	0	0	0	2019	1	0	5	5317.21	0	0	0	0	0	1	1063.442
1	9	Y9	no treatment before emergency department	2	youjiang	Zhuang nationality	scald	hot water	1	5	0	0	0	0	0	1	1	1	0	0	2019	2	Chinese New Year	5	8373.76	0	0	0	0	0	1	1674.752
1	2	Y2	no treatment before emergency department	2	youjiang	Han nationality	scald	hot water	1	10	0	0	1	1	1	0	1	1	0	0	2019	2	0	6	6968.1	0	0	0	0	0	0.6	696.81
1	2	Y2	egg white	2	tiandong	Zhuang nationality	scald	hot water	1	3	0	1	1	0	1	0	0	0	0	0	2019	2	0	5	7666.86	0	0	0	0	0	1.66666666666667	2555.62
1	2	Y2	no treatment before emergency department	1	youjiang	Han nationality	scald	hot water	1	3	0	1	0	0	0	0	0	0	0	0	2019	2	0	4	6281.17	0	0	0	0	0	1.33333333333333	2093.72333333333
1	4	Y4	no treatment before emergency department	2	longlin	Miao nationality	scald	hot oil	1	2	0	0	0	0	0	1	0	0	0	0	2019	3	0	5	6667.4	0	0	0	0	0	2.5	3333.7
0	0.667	M8	soy sauce	2	debao	Zhuang nationality	scald	hot water	1	12	0	0	1	0	1	0	1	1	0	0	2019	3	0	8	5579.58	0	0	0	0	0	0.666666666666667	464.965
1	2	Y2	no treatment before emergency department	2	tiandong	Yao nationality	scald	hot water	1	28	0	0	1	0	0	0	1	1	0	0	2019	4	Ching Ming Festival	29	16458.8	0	1	enterobacter cloacae	0	0	1.03571428571429	587.813214285714
1	2	Y2	aloe	2	youjiang	Zhuang nationality	scald	hot water	1	4	0	1	1	0	0	0	0	0	0	0	2019	4	0	6	3599.6	0	0	0	0	0	1.5	899.9
1	1	Y1	Cold water/moisture exposed burn ointment(MEBO)	1	youjiang	Zhuang nationality	scald	hot water	1	8	0	0	0	0	1	0	0	0	0	0	2019	4	0	9	7106.07	0	0	0	0	0	1.125	888.25875
1	2	Y2	Traditional herbal medicines	2	lingyun	Zhuang nationality	contact	contact	1	1	0	0	0	0	0	0	1	1	0	0	2019	6	0	3	3322.03	0	0	0	0	0	3	3322.03
1	2	Y2	no treatment before emergency department	2	longlin	Han nationality	scald	hot water	0	38	0	1	1	0	0	0	1	1	0	0	2019	6	Dragon Boat Festival	6	12336.6	0	0	0	0	1	0.157894736842105	324.646578947368
1	3	Y3	no treatment before emergency department	2	youjiang	Zhuang nationality	scald	hot water	1	6	0	0	1	0	0	0	0	0	0	0	2019	6	0	6	3239.27	0	0	0	0	0	1	539.878333333333
1	3	Y3	no treatment before emergency department	2	xilin	Miao nationality	scald	hot water	1	13	0	0	1	1	0	0	0	0	0	0	2019	7	0	5	6274.74	0	1	enterococcus faecalis	0	0	0.384615384615385	482.672307692308
1	4	Y4	aloe	1	youjiang	Zhuang nationality	scald	soup/hot food	0	6	0	0	0	0	0	0	1	1	0	0	2019	7	0	2	1346.23	0	0	0	0	0	0.333333333333333	224.371666666667
0	5	Y5	no treatment before emergency department	1	longlin	Han nationality	scald	hot water	1	5	0	0	0	0	1	0	0	0	0	0	2019	8	0	4	2305.3	0	1	enterobacter kobe	0	0	0.8	461.06
0	3	Y3	no treatment before emergency department	2	tiandong	Han nationality	flame	open flame	1	4	0	1	0	0	1	0	0	0	0	0	2019	8	0	5	3572.12	0	0	0	0	0	1.25	893.03
1	11	Y11	no treatment before emergency department	1	longlin	Han nationality	flame	open flame	1	7.5	0	1	0	0	1	0	0	0	0	0	2019	8	0	8	5346.68	0	0	0	0	0	1.06666666666667	712.890666666667
1	2	Y2	no treatment before emergency department	2	youjiang	Zhuang nationality	scald	hot oil	1	4	0	0	0	0	1	0	0	0	0	0	2019	8	Ghost Festival	8	4261.9	0	0	0	0	0	2	1065.475
0	1	Y1	Cold water/moisture exposed burn ointment(MEBO)	2	debao	Zhuang nationality	scald	hot water	1	2	0	0	0	0	0	0	0	1	0	0	2019	8	0	6	3831.53	0	0	0	0	0	3	1915.765
0	6	Y6	no treatment before emergency department	2	youjiang	Zhuang nationality	scald	hot water	1	4	0	0	1	0	1	0	0	0	0	0	2019	8	0	5	4854.34	0	1	staphylococcus aureus	0	0	1.25	1213.585
1	0.833	M10	no treatment before emergency department	1	youjiang	Zhuang nationality	scald	soup/hot food	1	2	0	0	0	0	0	1	0	0	0	0	2019	9	0	4	3488.29	0	0	0	0	0	2	1744.145
0	2	Y2	Cold water	2	youjiang	Zhuang nationality	scald	hot water	1	6	0	0	1	0	0	0	0	0	0	0	2019	10	0	8	4071.69	0	0	0	0	0	1.33333333333333	678.615
1	5	Y5	cooking oil	2	tianyang	Han nationality	scald	hot water	1	7	0	0	1	1	0	0	0	0	0	0	2019	11	0	10	7967.76	0	1	Pseudomonas aeruginosa	0	0	1.42857142857143	1138.25142857143
1	1	Y1	undress without cold water	2	longlin	Han nationality	scald	hot water	1	12	0	1	1	0	1	0	0	0	0	0	2019	11	0	8	9450.18	0	1	pseudomonas aeruginosa	0	0	0.666666666666667	787.515
1	1	Y1	no treatment before emergency department	2	lingyun	Zhuang nationality	scald	hot water	1	1	0	0	0	0	1	0	0	0	0	0	2019	11	0	23	4436.29	0	1	staphylococcus aureus	0	0	23	4436.29
1	2	Y2	Cold water	2	youjiang	Zhuang nationality	flame	open flame	1	5	1	0	0	1	0	0	0	0	0	0	2019	12	0	18	15367.6	1	1	enterococcus faecalis	0	0	3.6	3073.526
1	6	Y6	aloe	1	youjiang	Zhuang nationality	scald	soup/hot food	1	4	0	1	1	0	0	0	0	0	0	0	2019	12	0	7	6214.13	0	0	0	0	0	1.75	1553.5325
0	2	Y2	Cold water	2	youjiang	Han nationality	scald	hot water	1	3	0	0	0	0	1	0	0	0	0	0	2020	1	0	9	4563.01	0	0	0	0	0	3	1521.00333333333
0	2	Y2	Cold water	2	youjiang	Zhuang nationality	scald	hot water	1	6	0	0	0	0	1	0	0	0	0	0	2020	1	0	6	8256.7	1	0	0	0	0	1	1376.11666666667
1	5	Y5	no treatment before emergency department	1	youjiang	Han nationality	scald	hot water	1	4	0	0	0	0	0	0	1	1	0	0	2020	1	0	26	8667.52	0	0	0	0	0	6.5	2166.88
1	0.75	M9	Traditional herbal medicines	1	youjiang	Zhuang nationality	contact	contact	0	2	0	1	0	0	0	0	0	0	0	0	2020	1	0	2	1776.38	0	0	0	0	0	1	888.19
0	7	Y7	Cold water	2	youjiang	Zhuang nationality	flame	open flame	1	5	0	0	0	0	1	1	1	1	0	0	2020	2	0	6	3986.74	0	1	Pseudomonas aeruginosa	0	0	1.2	797.348
1	7	Y7	aloe/undress without cold water	2	youjiang	Zhuang nationality	scald	hot water	1	13	0	0	0	0	0	0	1	1	0	0	2020	2	0	7	7509.85	0	0	0	0	0	0.538461538461538	577.680769230769
1	3	Y3	Cold water	2	debao	Zhuang nationality	scald	hot water	1	6	0	0	1	1	0	0	0	0	0	0	2020	2	0	3	3710.04	0	0	0	0	0	0.5	618.34
1	3	Y3	Cold water	2	youjiang	Zhuang nationality	flame	open flame	1	1	0	0	0	0	0	1	0	0	0	0	2020	2	0	5	3127.79	0	1	enterobacter asburiae	0	0	5	3127.79
1	4	Y4	Cold water/moisture exposed burn ointment(MEBO)	1	lingyun	Han nationality	scald	hot water	0	7	0	0	0	0	0	0	1	1	0	0	2020	2	0	1	1178.43	0	0	0	0	0	0.142857142857143	168.347142857143
0	8	Y8	Cold water/moisture exposed burn ointment(MEBO)	2	lingyun	Han nationality	scald	hot water	0	7	0	0	0	0	0	0	1	1	0	0	2020	2	0	1	1411.26	0	0	0	0	0	0.142857142857143	201.608571428571
0	0.833	M10	Cold water	2	tianlin	Han nationality	scald	hot water	1	5	0	0	0	0	0	0	1	1	0	0	2020	2	0	8	9401.2	0	0	0	0	0	1.6	1880.24
0	3	Y3	undress without cold water	1	pingguo	Zhuang nationality	scald	hot water	1	6	0	1	1	0	0	0	0	0	0	0	2020	2	0	18	10705.3	0	0	0	0	0	3	1784.22333333333
1	4	Y4	no treatment before emergency department	2	lingyun	Yao nationality	flame	open flame	1	8	1	1	1	0	0	0	0	0	0	0	2020	3	0	8	9555.18	0	0	0	0	0	1	1194.3975
1	2	Y2	no treatment before emergency department	1	youjiang	Han nationality	scald	hot water	1	6	0	1	0	0	1	0	0	0	0	0	2020	3	0	11	4213.97	0	0	0	0	0	1.83333333333333	702.328333333333
0	4	Y4	undress without cold water	2	longlin	Mulao nationality	scald	hot water	1	41	0	0	1	1	1	1	1	1	1	0	2020	3	Tomb-Sweeping Day	34	69054.7	1	1	escherichia coli/enterococcus faecalis/enterococcus casselifavus/baumanii	1	1	0.829268292682927	1684.26146341463
0	6	Y6	no treatment before emergency department	2	tianlin	Miao nationality	explosion	explosion	1	32	1	1	1	0	1	1	1	1	0	1	2020	3	0	49	105163	1	1	staphylococcus aureus/pseudomonas putida/Klebsiella pneumoniae/pseudomonas aeruginosa/enterobacter asburiae	1	1	1.53125	3286.3503125
1	8	Y8	no treatment before emergency department	2	tianlin	Miao nationality	explosion	explosion	1	22	1	1	0	0	1	1	0	0	0	1	2020	3	0	38	48427.7	1	1	enterococcus faecalis	1	1	1.72727272727273	2201.26045454545
0	2	Y2	Cold water	2	youjiang	Zhuang nationality	scald	hot water	1	5	1	0	0	0	0	0	1	1	0	0	2020	4	0	14	8080.02	0	0	0	0	0	2.8	1616.004
1	0.667	M8	no treatment before emergency department	2	longlin	Miao nationality	scald	soup/hot food	1	7	0	1	1	0	1	0	1	1	0	0	2020	4	0	4	5737.35	0	0	0	0	0	0.571428571428571	819.621428571429
1	0.667	M8	Cold water	1	youjiang	Han nationality	scald	hot water	1	10	0	0	0	0	1	1	1	1	0	0	2020	5	Labour Day	11	6272.75	0	1	Serratia marcescens	0	0	1.1	627.275
1	2	Y2	no treatment before emergency department	2	debao	Zhuang nationality	scald	hot water	1	8	0	0	1	0	0	0	0	0	0	0	2020	5	0	16	8555.25	0	0	0	0	0	2	1069.40625
0	4	Y4	Cold water/snake oil blam	2	youjiang	Zhuang nationality	scald	thermos	1	7	0	0	0	1	0	0	1	1	1	0	2020	5	0	16	10808.3	0	0	0	0	0	2.28571428571429	1544.03714285714
1	2	Y2	Traditional herbal medicines	2	tianyang	Zhuang nationality	scald	soup/hot food	0	6	0	1	0	0	0	0	0	0	0	0	2020	5	0	2	1448.2	0	0	0	0	0	0.333333333333333	241.366666666667
0	5	Y5	Cold water/moisture exposed burn ointment(MEBO)	2	tianlin	Han nationality	scald	hot water	1	10	0	0	1	0	0	0	0	0	0	0	2020	6	0	10	5721.89	0	0	0	0	0	1	572.189
1	5	Y5	Cold water	2	youjiang	Han nationality	scald	hot water	1	5	0	1	0	0	0	0	1	0	0	0	2020	6	0	14	3697.15	0	0	0	0	0	2.8	739.43
0	2	Y2	Cold water	2	tianyang	Han nationality	scald	hot water	1	4	0	1	1	0	1	0	0	0	0	0	2020	7	0	7	4172.08	0	1	staphylococcus aureus	0	0	1.75	1043.02
0	1	Y1	no treatment before emergency department	2	napo	Han nationality	scald	hot water	1	22	0	1	1	0	1	0	0	0	0	0	2020	7	0	17	11768.4	0	0	0	0	0	0.772727272727273	534.928636363636
0	1	Y1	Cold water	2	youjiang	Han nationality	scald	soup/hot food	1	1	0	1	1	0	0	0	0	0	0	0	2020	7	0	3	1386.25	0	0	0	0	0	3	1386.25
1	1	Y1	moisture exposed burn ointment(MEBO)	2	lingyun	Han nationality	scald	hot water	1	7	0	1	1	0	1	0	0	0	0	0	2020	7	0	7	11000.1	0	0	0	0	0	1	1571.44142857143
1	6	Y6	no treatment before emergency department	2	lingyun	Yao nationality	flame	open flame	1	4	0	0	0	0	0	0	0	1	0	0	2020	7	0	9	5952.82	0	0	0	0	0	2.25	1488.205
1	2	Y2	soy sauce/undress without cold water	1	youjiang	Han nationality	scald	hot water	1	10	0	1	1	0	0	0	0	0	0	0	2020	8	0	5	3289.8	0	0	0	0	0	0.5	328.98
1	0.917	M11	aqua astricta	2	lingyun	Han nationality	scald	hot water	1	5	0	0	1	0	0	0	1	1	0	0	2020	8	0	6	3082.19	0	0	0	0	0	1.2	616.438
1	1	Y1	egg white	2	youjiang	Yao nationality	scald	hot water	1	11	0	1	0	0	1	0	0	0	0	0	2020	8	0	6	2182.96	0	0	0	0	0	0.545454545454545	198.450909090909
1	3	Y3	no treatment before emergency department	2	youjiang	Zhuang nationality	scald	hot water	1	8	0	1	0	0	1	0	0	0	0	0	2020	9	0	4	4466.16	0	0	0	0	0	0.5	558.27
1	1	Y1	Cold water	2	lingyun	Yao nationality	scald	hot water	1	6	0	1	1	0	1	0	0	0	0	0	2020	9	0	9	7665.26	0	1	candida albicans	0	0	1.5	1277.54333333333
0	1	Y1	Traditional herbal medicines/cold water	2	tianyang	Zhuang nationality	scald	hot water	1	8	0	0	1	0	0	0	0	0	0	0	2020	9	0	11	7239.28	0	1	non-albicans Candida/enterococcus faecalis	0	0	1.375	904.91
1	1	Y1	no treatment before emergency department	2	tiandong	Zhuang nationality	electric	electric	0	0.2	1	0	0	0	0	1	0	0	0	0	2020	9	0	2	592.33	0	0	0	0	0	10	2961.65
1	0.917	M11	no treatment before emergency department	1	youjiang	Han nationality	scald	hot water	1	9	0	0	1	0	1	0	0	0	0	0	2020	10	0	4	4942.68	0	0	0	0	0	0.444444444444444	549.186666666667
1	1	Y1	Cold water	1	youjiang	Han nationality	scald	hot water	1	10	0	0	1	0	0	0	1	1	0	0	2020	11	0	16	12257.4	0	0	0	0	0	1.6	1225.736
0	2	Y2	no treatment before emergency department	2	longlin	Miao nationality	scald	soup/hot food	1	15	1	1	1	0	1	0	1	1	0	0	2020	10	0	22	19077.3	1	1	staphylococcus aureus/enterobacter hormaechei	0	0	1.46666666666667	1271.82333333333
1	1	Y1	no treatment before emergency department	2	leye	Han nationality	scald	hot water	1	12	0	0	0	0	0	0	1	1	0	0	2020	11	0	7	7942.42	0	1	Staphylococcus saprophyticus/fungus/enterococcus faecalis/candida parapsilosis/staphylococcus haemolyticus	0	0	0.583333333333333	661.868333333333
1	1	Y1	Cold water	1	youjiang	Han nationality	scald	hot water	0	3	0	0	0	0	0	0	0	1	0	0	2020	12	0	1	1202.97	0	0	0	0	0	0.333333333333333	400.99
0	6	Y6	no treatment before emergency department	1	youjiang	Zhuang nationality	scald	hot water	0	4	0	0	1	0	1	0	0	0	0	0	2020	12	0	2	2054.7	0	0	0	0	0	0.5	513.675
1	7	Y7	Traditional herbal medicines	2	longlin	Miao nationality	flame	open flame	1	5	0	1	0	0	0	0	0	0	0	0	2020	12	0	4	2215.48	0	0	0	0	0	0.8	443.096
1	3	Y3	Cold water	1	leye	Zhuang nationality	scald	hot water	1	2	0	1	0	0	0	0	0	0	0	0	2020	12	0	3	1473.02	0	0	0	0	0	1.5	736.51
0	1	Y1	Cold water/liquor	2	leye	Zhuang nationality	scald	hot water	1	3	1	0	0	0	1	0	0	0	0	0	2020	12	0	4	2983.1	0	0	0	0	0	1.33333333333333	994.366666666667
1	3	Y3	diesel	1	leye	Zhuang nationality	flame	open flame	1	5	1	0	1	0	0	0	0	0	0	0	2014	2	Chinese New Year	23	15051.6	1	1	0	0	0	4.6	3010.32
1	0.667	M8	undress without cold water	2	leye	Han nationality	scald	hot water	1	15	0	1	1	0	1	0	0	0	0	0	2014	4	0	29	36558.2	1	0	0	0	1	1.93333333333333	2437.21266666667
1	2	Y2	no treatment before emergency department	2	debao	Zhuang nationality	scald	hot water	1	23	0	0	1	1	1	0	1	0	0	0	2016	1	0	33	43872.7	1	0	0	0	1	1.43478260869565	1907.51
1	0.667	M8	no treatment before emergency department	2	leye	Han nationality	scald	hot water	1	9	0	1	0	0	1	0	0	0	0	0	2019	11	0	18	22630.8	1	0	Staphylococcus saprophyticus	0	0	2	2514.53888888889
1	0.417	M5	undress without cold water	1	youjiang	Zhuang nationality	scald	hot water	1	1	0	0	0	0	0	1	0	0	0	0	2014	1	0	7	3227.29	0	0	0	0	0	7	3227.29
1	1	Y1	no treatment before emergency department	2	longlin	Han nationality	scald	hot water	1	4	0	0	0	0	1	1	0	0	0	0	2017	2	0	6	5171.33	0	0	0	0	0	1.5	1292.8325
1	3	Y3	Traditional herbal medicines	2	longlin	Miao nationality	scald	hot water	1	26	0	0	1	1	1	0	1	0	1	0	2018	10	0	20	28856.5	0	1	baumanii	0	1	0.769230769230769	1109.86384615385
1	11	Y11	no treatment before emergency department	2	leye	Han nationality	flame	fireworks or firecrackers	1	6	0	1	1	0	0	1	0	0	0	0	2019	4	Ching Ming Festival	3	3657.87	0	0	0	0	0	0.5	609.645
1	1	Y1	no treatment before emergency department	1	jingxi	Zhuang nationality	scald	hot water	1	4	0	0	0	0	0	0	1	1	0	0	2014	2	Chinese New Year	13	12354.6	1	0	0	0	0	3.25	3088.6625
1	2	Y2	Cold water	2	longlin	Miao nationality	scald	hot water	1	30	0	0	1	1	1	0	1	0	1	0	2016	7	0	14	35150.5	1	0	0	0	1	0.466666666666667	1171.683
1	0.333	M4	no treatment before emergency department	2	tianyang	Zhuang nationality	flame	traditional Chinese medicine	1	0.5	1	0	0	0	0	0	1	0	0	0	2018	7	0	13	12334.3	1	1	0	0	0	26	24668.66
1	7	Y7	Cold water	2	longlin	Han nationality	scald	hot water	1	15	1	0	0	0	0	1	1	0	1	0	2020	11	0	16	17719.8	1	0	0	0	0	1.06666666666667	1181.32
1	4	Y4	no treatment before emergency department	2	youjiang	Zhuang nationality	scald	hot water	1	4	0	0	1	1	0	0	0	0	0	0	2014	12	winter solstice	5	5046.07	0	0	0	0	0	1.25	1261.5175
1	2	Y2	no treatment before emergency department	2	longlin	Han nationality	scald	hot water	1	15	0	0	0	1	0	0	1	0	0	0	2014	8	0	15	29777.9	1	0	0	0	1	1	1985.196
1	1	Y1	moisture exposed burn ointment(MEBO)	2	leye	Han nationality	scald	soup/hot food	1	5	0	0	0	0	0	0	1	0	0	0	2016	10	0	23	22443.3	1	1	Rhodotorula glutinis	0	1	4.6	4488.652
1	1	Y1	no treatment before emergency department	1	youjiang	Zhuang nationality	scald	hot water	1	3	0	0	0	0	1	0	0	0	0	0	2015	12	0	12	8035.13	0	0	0	0	0	4	2678.37666666667
1	1	Y1	Cold water	2	tianyang	Zhuang nationality	scald	hot water	0	4	0	1	0	0	0	0	0	0	0	0	2014	11	0	3	1428.51	0	0	0	0	0	0.75	357.1275
1	1	Y1	no treatment before emergency department	2	tianlin	Han nationality	scald	hot water	1	5	0	1	0	0	1	0	0	0	0	0	2019	1	0	7	5855.53	0	0	0	0	0	1.4	1171.106
1	0.25	M3	Cold water	1	tiandong	Zhuang nationality	scald	hot water	1	4	0	0	1	1	0	0	0	1	0	0	2018	3	0	10	3862.9	0	0	0	0	0	2.5	965.725
1	0.583	M7	no treatment before emergency department	2	leye	Zhuang nationality	scald	hot water	1	15	0	1	0	0	1	0	1	0	1	0	2016	9	0	19	22187.9	0	0	0	0	1	1.26666666666667	1479.196
1	2	Y2	no treatment before emergency department	2	jingxi	Zhuang nationality	scald	hot water	1	25	0	0	1	1	0	0	1	0	0	0	2018	8	0	12	14867.1	0	0	0	0	1	0.48	594.6848
1	3	Y3	soap-suds	2	tianlin	Zhuang nationality	scald	hot water	1	43	0	0	1	1	0	0	1	0	1	0	2015	11	0	23	40244.6	0	0	0	0	1	0.534883720930233	935.920697674419
1	2	Y2	antibiotic ointment	1	youjiang	Zhuang nationality	scald	hot water	1	1	0	0	0	0	0	0	0	1	0	0	2020	10	National Day	12	3270.98	0	0	0	0	0	12	3270.98
1	12	Y12	Traditional herbal medicines	2	youjiang	Yao nationality	flame	open flame	1	10	0	0	0	0	0	0	1	0	0	0	2019	11	0	11	13985.8	0	1	0	0	0	1.1	1398.579
1	1	Y1	no treatment before emergency department	2	leye	Han nationality	scald	hot water	1	15	0	1	1	0	1	1	1	0	0	0	2014	11	0	29	44349.9	1	0	0	0	1	1.93333333333333	2956.658
1	2	Y2	undress without cold water	2	leye	Han nationality	scald	hot water	1	20	0	0	1	0	1	0	1	0	0	0	2015	11	0	13	30861	1	1	0	0	1	0.65	1543.05
1	1	Y1	liquor	2	tiandong	Zhuang nationality	scald	hot water	1	35	0	0	1	0	0	0	1	0	0	0	2016	12	0	26	61396	1	1	pseudomonas aeruginosa	0	1	0.742857142857143	1754.17171428571
1	2	Y2	no treatment before emergency department	2	debao	Zhuang nationality	scald	hot water	1	15	0	0	1	0	0	0	1	0	0	0	2017	7	0	13	15603.4	0	0	0	0	1	0.866666666666667	1040.22333333333
1	1	Y1	no treatment before emergency department	2	longlin	Zhuang nationality	scald	hot water	1	10	0	0	1	0	0	0	1	0	0	0	2017	7	0	10	12020.4	0	0	0	0	0	1	1202.039
1	2	Y2	Traditional herbal medicines	1	youjiang	Zhuang nationality	scald	hot water	1	0.5	0	0	0	0	1	0	0	0	0	0	2015	6	0	2	1709.38	0	0	0	0	0	4	3418.76
1	0.75	M9	Traditional herbal medicines	2	tiandong	Zhuang nationality	flame	open flame	1	0.1	0	1	0	0	0	0	0	0	0	0	2019	12	0	7	2975.73	0	0	0	0	0	70	29757.3
1	12	Y12	Cold water	1	tianyang	Zhuang nationality	scald	soup/hot food	1	5	0	0	0	0	0	0	1	0	0	0	2017	10	0	8	12643.5	0	0	0	0	0	1.6	2528.696
1	5	Y5	no treatment before emergency department	2	tianyang	Zhuang nationality	electric	electric	1	2	0	0	0	0	0	1	0	0	0	0	2014	11	0	2	3431.92	0	0	0	0	0	1	1715.96
1	1	Y1	aloe	1	youjiang	Zhuang nationality	scald	hot water	1	10	0	1	1	0	1	0	0	0	0	0	2014	9	0	6	3839.27	0	0	0	0	0	0.6	383.927
1	2	Y2	handle by self	2	debao	Zhuang nationality	electric	electric	1	0.1	1	0	0	0	0	0	0	1	0	0	2020	6	0	3	2634.88	0	0	0	0	0	30	26348.8
1	2	Y2	no treatment before emergency department	2	jingxi	Zhuang nationality	scald	hot water	1	32	1	0	1	1	0	0	1	0	0	0	2020	5	Labour Day	29	42388.7	0	1	Klebsiella pneumoniae	1	1	0.90625	1324.6459375
1	2	Y2	no treatment before emergency department	1	longlin	Han nationality	scald	hot water	1	23	0	0	1	0	0	0	1	0	0	0	2015	12	0	35	67542.8	1	0	0	0	1	1.52173913043478	2936.64217391304
1	1	Y1	no treatment before emergency department	2	tianlin	Han nationality	scald	hot water	1	30	0	0	1	0	1	0	1	0	0	0	2017	9	0	34	75318.8	1	1	baumanii	0	1	1.13333333333333	2510.628
1	4	Y4	no treatment before emergency department	2	lingyun	Zhuang nationality	flame	open flame	1	17	1	0	0	1	0	0	1	0	0	0	2017	2	0	40	91733.8	1	1	staphylococcus aureus/baumanii	0	1	2.35294117647059	5396.10294117647
1	2	Y2	no treatment before emergency department	2	lingyun	Zhuang nationality	scald	hot water	1	10	0	1	1	0	1	0	0	0	0	0	2018	12	0	22	16703.9	0	0	0	0	0	2.2	1670.387
1	3	Y3	no treatment before emergency department	2	tianlin	Zhuang nationality	scald	steam	1	20	0	1	1	0	1	0	0	0	0	1	2016	10	0	22	65994	0	1	baumanii	0	1	1.1	3299.6985
1	1	Y1	cooking oil	2	longlin	Zhuang nationality	scald	hot water	0	25	0	1	1	0	1	1	0	0	0	0	2018	11	0	4	12561	0	0	0	0	1	0.16	502.4384
1	3	Y3	no treatment before emergency department	1	youjiang	Zhuang nationality	scald	soup/hot food	1	8	0	0	1	0	0	0	1	0	0	0	2019	7	0	8	6973.23	0	1	0	0	0	1	871.65375
1	1	Y1	no treatment before emergency department	2	pingguo	Zhuang nationality	scald	hot water	1	2	0	0	0	0	0	1	0	0	0	0	2018	2	0	24	8849.7	0	1	others	0	0	12	4424.85
1	4	Y4	no treatment before emergency department	2	lingyun	Zhuang nationality	flame	open flame	1	17	1	0	0	1	0	0	1	0	0	0	2018	2	0	8	10050.9	0	1	staphylococcus aureus/baumanii	0	1	0.470588235294118	591.227647058824
1	5	Y5	No record	2	jingxi	Han nationality	scald	hot water	1	20	1	1	1	0	1	0	0	0	0	0	2017	8	0	33	57503.4	1	1	0	0	1	1.65	2875.1705
1	2	Y2	no treatment before emergency department	2	napo	Zhuang nationality	electric	electric	1	0.1	1	0	0	0	0	1	0	0	0	0	2017	8	0	24	21066.3	1	1	0	0	0	240	210662.8
1	0.5	M6	no treatment before emergency department	2	xilin	Han nationality	scald	hot water	1	21	0	1	1	0	1	0	1	0	0	0	2017	5	0	27	48277.4	1	0	0	0	1	1.28571428571429	2298.92428571429
1	0.917	M11	Cold water	2	youjiang	Zhuang nationality	scald	hot water	1	6	0	0	0	0	0	0	1	0	0	0	2017	11	0	27	30810.9	1	0	0	0	0	4.5	5135.15
1	1	Y1	no treatment before emergency department	2	lingyun	Han nationality	scald	hot water	1	2	0	0	0	0	0	1	0	0	0	0	2016	1	0	9	4769.04	0	0	0	0	0	4.5	2384.52
1	1	Y1	Cold water	2	youjiang	Zhuang nationality	scald	hot water	1	20	0	1	1	0	1	0	0	0	0	0	2017	9	0	13	17536.2	0	0	0	0	1	0.65	876.81
1	0.417	M4	No record	2	tianyang	Zhuang nationality	flame	traditional Chinese medicine	1	1	0	0	0	0	0	0	1	0	0	0	2018	7	0	3	1933.83	0	0	0	0	0	3	1933.83
1	2	Y2	no treatment before emergency department	1	leye	Han nationality	scald	hot water	1	3	0	0	0	0	0	0	1	0	0	0	2020	1	Chinese New Year	7	7614.6	0	0	0	0	0	2.33333333333333	2538.2
1	7	Y7	no treatment before emergency department	2	tianlin	Han nationality	flame	fireworks or firecrackers	1	4	0	1	0	0	0	0	0	0	0	0	2016	2	Chinese New Year	5	3167.76	0	0	0	0	0	1.25	791.94
1	2	Y2	Cold water	2	tianyang	Zhuang nationality	scald	hot water	1	5	0	0	1	0	1	0	0	1	0	0	2015	6	Children's Day	7	8654.75	0	0	0	0	0	1.4	1730.95
1	3	Y3	no treatment before emergency department	2	youjiang	Zhuang nationality	scald	hot water	1	8	0	0	1	0	0	0	0	0	0	0	2015	9	0	11	8069.23	0	0	0	0	0	1.375	1008.65375
1	11	Y11	No record	2	tianyang	Zhuang nationality	flame	open flame	1	2	0	1	0	0	0	1	0	0	0	0	2015	2	0	3	2587.74	0	0	0	0	0	1.5	1293.87
1	0.75	M9	no treatment before emergency department	2	lingyun	Han nationality	scald	soup/hot food	1	2	0	0	1	0	0	0	1	0	0	0	2017	6	0	29	15048.8	0	0	0	0	0	14.5	7524.405
1	1	Y1	no treatment before emergency department	2	tiandong	Zhuang nationality	scald	hot water	1	15	0	0	0	0	1	0	0	0	0	0	2016	4	0	13	7860.17	0	0	0	0	0	0.866666666666667	524.011333333333
1	0.667	M8	no treatment before emergency department	2	longlin	Han nationality	scald	soup/hot food	1	13	0	0	1	0	1	0	1	0	0	0	2020	8	0	14	9301.66	0	1	escherichia coli	0	0	1.07692307692308	715.512307692308
1	3	Y3	egg white/pumpkin	2	longlin	Zhuang nationality	scald	hot water	1	15	0	0	0	0	1	0	1	0	0	0	2020	4	0	19	18389.9	0	1	enterobacter cloacae	0	0	1.26666666666667	1225.99066666667
1	6	Y6	no treatment before emergency department	2	tianyang	Zhuang nationality	scald	hot water	1	5	0	0	0	0	0	0	1	0	0	0	2020	12	0	10	5272.19	0	0	0	0	0	2	1054.438
1	3	Y3	no treatment before emergency department	2	youjiang	Zhuang nationality	scald	hot water	1	5	0	0	0	0	0	0	1	0	0	0	2019	1	0	6	7552.08	0	0	0	0	0	1.2	1510.416
1	7	Y7	no treatment before emergency department	2	longlin	Han nationality	flame	fireworks or firecrackers	1	5	1	0	0	0	0	0	1	0	0	0	2019	2	Chinese New Year	22	26245.5	1	1	others	0	0	4.4	5249.09
1	4	Y4	Cold water	2	jingxi	Han nationality	scald	hot water	1	18	0	0	1	1	1	0	0	0	0	0	2020	3	0	12	14216.8	1	0	0	0	1	0.666666666666667	789.819444444444
1	1	Y1	no treatment before emergency department	2	youjiang	Zhuang nationality	scald	hot water	1	10	0	1	1	0	0	0	0	0	0	0	2018	11	0	5	7684.47	0	0	0	0	0	0.5	768.447
1	0.833	M10	Cold water	1	tianyang	Zhuang nationality	scald	hot water	1	8	0	0	0	1	0	0	1	0	0	0	2016	9	Mid-Autumn Festival	9	7782.12	0	0	0	0	0	1.125	972.765
1	0.002	D1	No record	2	napo	Zhuang nationality	scald	hot water	1	8	0	0	0	0	1	1	0	0	0	0	2014	1	0	13	8460.97	0	0	0	0	0	1.625	1057.62125
1	2	Y2	moisture exposed burn ointment(MEBO)	2	youjiang	Zhuang nationality	scald	hot water	1	2	0	0	0	0	1	1	0	0	0	0	2017	5	0	9	5920.45	0	0	0	0	0	4.5	2960.225
1	8	Y8	no treatment before emergency department	2	leye	Zhuang nationality	explosion	explosion	1	3	0	1	0	0	0	0	0	0	0	0	2018	2	0	6	4215.58	0	0	0	0	0	2	1405.19333333333
1	5	Y5	no treatment before emergency department	2	youjiang	Zhuang nationality	flame	open flame	1	2	0	1	0	0	0	0	0	0	0	0	2016	9	0	15	9514.3	0	0	0	0	0	7.5	4757.15
1	1	Y1	No record	2	youjiang	Zhuang nationality	scald	hot water	1	5	0	1	1	0	0	0	0	0	0	0	2020	6	0	8	6064.77	0	0	0	0	0	1.6	1212.954
1	1	Y1	Traditional herbal medicines	2	tiandong	Zhuang nationality	scald	hot oil	1	3	1	0	0	0	1	0	0	0	0	0	2016	3	0	2	1266.55	0	1	0	0	0	0.666666666666667	422.183333333333
1	0.5	M6	no treatment before emergency department	2	debao	Han nationality	scald	hot water	1	5	0	0	0	0	0	0	1	0	0	0	2018	11	0	7	5951.82	0	0	0	0	0	1.4	1190.364
1	1	Y1	Cold water	2	youjiang	Zhuang nationality	scald	hot water	1	5	0	0	0	0	0	1	0	0	0	0	2014	3	0	5	2902.02	0	0	0	0	0	1	580.404
1	0.5	M6	no treatment before emergency department	2	napo	Zhuang nationality	scald	soup/hot food	1	10	0	0	1	1	0	0	1	0	1	0	2020	8	0	5	3488.31	0	0	0	0	0	0.5	348.831
1	4	Y4	no treatment before emergency department	2	lingyun	Zhuang nationality	scald	hot water	1	3	0	0	0	0	0	0	0	1	0	0	2018	5	0	7	5792.93	0	0	0	0	0	2.33333333333333	1930.97666666667
1	4	Y4	no treatment before emergency department	1	youjiang	Zhuang nationality	scald	hot water	1	5	0	0	0	0	1	0	1	0	1	0	2019	2	0	7	7200.43	0	0	0	0	0	1.4	1440.086
1	2	Y2	no treatment before emergency department	2	napo	Zhuang nationality	scald	hot water	1	2	0	1	1	0	0	0	0	0	0	0	2018	2	0	5	3448.4	0	0	0	0	0	2.5	1724.2
1	0.833	M10	Cold water	2	youjiang	Zhuang nationality	scald	hot water	1	6	0	1	0	0	1	0	0	0	0	0	2014	11	0	12	7535.81	0	0	0	0	0	2	1255.96833333333
1	12	Y12	no treatment before emergency department	1	lingyun	Han nationality	scald	hot water	1	5	0	0	0	0	0	0	1	0	1	0	2017	3	0	11	6008.13	0	0	0	0	0	2.2	1201.626
1	10	Y10	no treatment before emergency department	2	leye	Zhuang nationality	flame	fireworks or firecrackers	1	3	0	1	0	0	0	0	0	0	0	0	2018	2	Chinese New Year	7	3844.01	0	0	0	0	0	2.33333333333333	1281.33666666667
1	2	Y2	no treatment before emergency department	1	leye	Han nationality	scald	hot water	1	3	0	0	0	0	0	0	1	0	0	0	2015	3	0	2	2461.07	0	0	0	0	0	0.666666666666667	820.356666666667
1	0.417	M5	Cold water	1	youjiang	Han nationality	scald	soup/hot food	1	5	0	0	1	0	1	0	0	0	0	0	2020	4	0	6	4109.23	0	0	0	0	0	1.2	821.846
1	1	Y1	no treatment before emergency department	2	jingxi	Zhuang nationality	flame	open flame	1	10	0	1	0	0	0	1	0	0	0	1	2017	1	0	24	95554.8	1	0	0	0	1	2.4	9555.481
1	1	Y1	Cold water	2	longlin	Han nationality	flame	open flame	1	2	1	0	0	0	1	1	0	0	0	0	2020	3	0	39	24840.2	1	0	0	0	0	19.5	12420.085
1	3	Y3	no treatment before emergency department	1	youjiang	Zhuang nationality	scald	hot water	1	4	0	0	0	0	0	0	1	0	0	0	2017	10	0	19	12209.8	0	0	0	0	0	4.75	3052.4525
1	1	Y1	no treatment before emergency department	1	leye	Zhuang nationality	scald	soup/hot food	1	4	0	1	1	0	0	0	0	0	0	0	2019	4	0	5	3353.57	0	0	0	0	0	1.25	838.3925
1	2	Y2	no treatment before emergency department	2	longlin	Miao nationality	scald	hot water	1	8	0	0	0	0	1	0	0	0	0	0	2018	12	0	5	4765.58	0	0	0	0	0	0.625	595.6975
1	2	Y2	Cold water	2	youjiang	Zhuang nationality	scald	hot water	1	15	0	0	1	0	0	0	1	0	0	0	2018	7	0	7	9269.32	0	0	0	0	1	0.466666666666667	617.954666666667
1	1	Y1	Cold water	1	youjiang	Yao nationality	scald	hot water	1	2	0	0	0	0	0	1	0	0	0	0	2017	3	0	4	2199.42	0	0	0	0	0	2	1099.71
1	1	Y1	no treatment before emergency department	2	youjiang	Zhuang nationality	scald	hot water	1	3	0	0	0	0	1	1	0	0	0	0	2014	2	0	1	398.81	0	0	0	0	0	0.333333333333333	132.936666666667
1	1	Y1	Traditional herbal medicines	2	jingxi	Zhuang nationality	scald	soup/hot food	1	2.5	0	0	0	0	1	1	0	0	0	0	2019	12	0	10	5619.44	0	0	0	0	0	4	2247.776
1	1	Y1	Cold water	2	lingyun	Han nationality	scald	hot water	1	11	0	1	1	0	1	0	0	0	0	0	2019	9	0	4	6372.69	0	0	0	0	0	0.363636363636364	579.335454545454
1	1	Y1	no treatment before emergency department	1	xilin	Han nationality	scald	soup/hot food	1	10	0	0	1	0	1	0	0	1	0	0	2016	10	0	30	41123.2	1	1	baumanii	0	1	3	4112.317
1	1	Y1	Cold water	2	youjiang	Zhuang nationality	scald	soup/hot food	1	2.5	0	0	0	0	0	0	0	1	0	0	2018	11	0	11	6744.15	0	0	0	0	0	4.4	2697.66
1	4	Y4	no treatment before emergency department	2	lingyun	Zhuang nationality	flame	open flame	1	5	0	0	0	0	1	0	0	0	0	0	2019	1	0	8	4753.49	0	0	0	0	0	1.6	950.698
1	1	Y1	no treatment before emergency department	1	jingxi	Zhuang nationality	scald	soup/hot food	1	7	1	1	1	0	0	0	0	0	0	0	2018	2	0	9	5510.62	0	0	0	0	0	1.28571428571429	787.231428571429
1	7	Y7	no treatment before emergency department	2	tiandong	Zhuang nationality	scald	hot water	1	15	0	0	1	1	0	0	1	0	0	0	2019	11	0	7	14528.4	0	0	0	0	1	0.466666666666667	968.558666666667
1	1	Y1	Cold water	1	jingxi	Zhuang nationality	flame	open flame	1	2	0	0	0	0	1	1	0	0	0	0	2020	1	0	4	4602.53	0	1	Moraxella catarrhalis	0	0	2	2301.265
1	3	Y3	no treatment before emergency department	2	jingxi	Zhuang nationality	scald	hot water	0	40	0	0	1	1	1	0	1	0	1	0	2016	2	0	18	27421	0	0	0	0	1	0.45	685.525
1	2	Y2	Cold water	2	pingguo	Zhuang nationality	scald	hot water	1	5	0	0	0	1	0	0	0	0	0	0	2019	5	0	11	9132.66	0	1	pseudomonas aeruginosa	0	0	2.2	1826.532
1	1	Y1	Cold water	2	jingxi	Zhuang nationality	scald	hot water	1	8	0	0	1	0	0	0	0	0	0	0	2016	7	0	6	6898.28	0	0	0	0	0	0.75	862.285
1	3	Y3	Cold water	2	tianyang	Han nationality	scald	hot water	1	8	0	0	0	0	0	0	1	0	0	0	2014	3	0	21	20767.6	1	0	0	0	0	2.625	2595.95125
1	3	Y3	undress without cold water	2	tiandong	Zhuang nationality	scald	hot water	1	45	0	1	1	1	1	0	0	0	0	0	2014	7	0	39	60597.1	1	0	0	0	1	0.866666666666667	1346.60244444444
1	1	Y1	undress without cold water	2	debao	Han nationality	scald	hot water	1	12	0	1	1	0	1	0	0	0	0	0	2014	8	0	11	15767	1	0	0	0	0	0.916666666666667	1313.91583333333
1	5	Y5	cooking oil	1	xilin	Zhuang nationality	scald	hot water	1	30	0	0	1	0	1	0	1	0	0	0	2019	8	0	28	59643.6	1	0	0	0	1	0.933333333333333	1988.119
1	1	Y1	cooking oil	1	longlin	Han nationality	scald	hot water	1	16	0	1	1	0	1	0	0	0	0	0	2019	6	0	23	56333.1	1	0	0	0	1	1.4375	3520.819375
1	1	Y1	Cold water	1	youjiang	Zhuang nationality	scald	hot water	1	2	0	0	0	0	0	1	0	0	0	0	2016	3	0	18	11976.7	1	1	staphylococcus aureus	0	0	9	5988.35
1	1	Y1	no treatment before emergency department	2	jingxi	Zhuang nationality	scald	hot water	1	10	0	1	1	0	0	0	0	0	0	0	2016	5	0	5	5699.02	0	1	0	0	0	0.5	569.902
1	1	Y1	no treatment before emergency department	1	youjiang	Han nationality	scald	hot water	1	10	0	0	1	0	1	0	1	0	0	0	2020	6	0	9	10453.6	0	0	0	0	0	0.9	1045.36
1	1	Y1	no treatment before emergency department	2	napo	Zhuang nationality	scald	steam	1	0.5	0	0	0	0	0	1	0	0	0	0	2015	5	0	1	554.95	0	0	0	0	0	2	1109.9
1	4	Y4	no treatment before emergency department	2	longlin	Zhuang nationality	scald	soup/hot food	1	25	0	0	1	0	1	0	1	0	0	0	2020	4	0	18	31721	0	0	0	0	1	0.72	1268.8388
1	1	Y1	no treatment before emergency department	1	jingxi	Zhuang nationality	scald	soup/hot food	1	7	1	1	1	0	0	0	0	0	0	0	2018	2	0	4	4174.13	0	0	0	0	0	0.571428571428571	596.304285714286
1	1	Y1	Cold water	2	youjiang	Zhuang nationality	scald	hot water	1	5	0	0	0	0	0	0	1	0	0	0	2016	6	0	15	11606.8	0	1	enterobacter cloacae	0	0	3	2321.36
1	5	Y5	no treatment before emergency department	1	tianlin	Zhuang nationality	flame	fireworks or firecrackers	1	5	0	0	1	0	0	0	0	0	0	0	2018	2	Chinese New Year	7	4030.32	0	0	0	0	0	1.4	806.064
1	1	Y1	cooking oil/aloe	2	tianlin	Han nationality	scald	hot water	1	3	0	0	0	0	1	0	0	0	0	0	2019	4	0	4	4984.66	0	0	0	0	0	1.33333333333333	1661.55333333333
1	0.011	D4	no treatment before emergency department	2	xilin	Zhuang nationality	scald	traditional Chinese medicine	1	8	1	1	1	1	1	0	1	0	0	0	2016	2	Chinese New Year	6	6983.83	0	1	staphylococcus aureus	0	0	0.75	872.97875
1	8	Y8	no treatment before emergency department	2	longlin	Zhuang nationality	flame	fireworks or firecrackers	1	12	0	1	1	0	1	1	0	0	0	0	2018	3	Lantern Festival	9	9798.94	0	0	0	0	0	0.75	816.578333333333
1	2	Y2	undress without cold water	2	debao	Zhuang nationality	scald	hot water	1	20	0	1	1	1	1	0	0	0	0	0	2014	3	0	29	41242.1	1	0	0	0	1	1.45	2062.1045
1	3	Y3	no treatment before emergency department	2	tiandong	Han nationality	scald	hot water	1	10	0	0	1	1	0	0	0	0	0	0	2015	2	0	25	24534.4	1	0	0	0	1	2.5	2453.436
1	3	Y3	no treatment before emergency department	2	xilin	Zhuang nationality	scald	hot water	1	35	1	0	1	1	1	0	1	0	0	0	2016	6	0	26	51300.3	1	1	pseudomonas aeruginosa	1	1	0.742857142857143	1465.724
1	2	Y2	no treatment before emergency department	1	youjiang	Zhuang nationality	scald	hot water	1	2	0	0	0	0	1	1	0	0	0	0	2017	6	0	7	3547.62	0	0	0	0	0	3.5	1773.81
1	2	Y2	died a wanhua oil	1	napo	Zhuang nationality	scald	hot water	1	5	0	0	1	0	0	0	0	0	0	0	2014	8	0	6	5026.02	0	0	0	0	0	1.2	1005.204
1	0.25	M3	Cold water	2	lingyun	Han nationality	contact	contact	1	0.5	1	0	1	0	0	0	0	0	0	0	2014	11	0	33	21946.3	1	0	0	0	0	66	43892.64
1	2	Y2	Cold water	2	tianyang	Zhuang nationality	scald	hot water	1	30	0	0	1	1	1	0	1	0	0	0	2016	4	0	17	37356.3	1	0	0	0	1	0.566666666666667	1245.21
1	1	Y1	no treatment before emergency department	2	tianlin	Zhuang nationality	scald	hot water	1	1	0	0	0	0	1	0	0	0	0	0	2019	7	0	1	4566.44	0	0	0	0	0	1	4566.44
1	1	Y1	no treatment before emergency department	2	lingyun	Han nationality	scald	hot water	1	5	0	1	0	0	1	0	0	0	0	0	2015	11	0	10	9774.66	0	0	0	0	0	2	1954.932
1	1	Y1	no treatment before emergency department	2	jingxi	Han nationality	electric	electric	1	0.5	0	0	0	0	0	1	0	0	0	0	2016	6	0	4	3931.23	0	0	0	0	0	8	7862.46
1	1	Y1	no treatment before emergency department	1	debao	Zhuang nationality	scald	hot water	1	7	0	1	1	0	0	0	0	0	0	0	2019	8	0	5	4244.26	0	0	0	0	0	0.714285714285714	606.322857142857
1	2	Y2	Cold water	1	youjiang	Han nationality	scald	hot water	1	2	0	0	0	0	0	1	0	0	0	0	2018	4	0	7	2591.6	0	0	0	0	0	3.5	1295.8
1	2	Y2	undress without cold water	1	youjiang	Zhuang nationality	scald	hot water	1	6	0	0	0	1	0	1	1	0	0	0	2020	2	0	15	9695.43	0	1	enterococcus faecalis	0	0	2.5	1615.905
1	1	Y1	no treatment before emergency department	2	leye	Zhuang nationality	flame	open flame	1	1	1	0	0	0	1	0	0	0	0	0	2014	2	Lantern Festival	21	11344.6	1	0	0	0	0	21	11344.56
1	0.75	M9	no treatment before emergency department	2	debao	Zhuang nationality	scald	hot water	1	20	0	1	1	0	1	0	1	0	0	0	2014	4	0	16	21085.5	1	0	0	0	1	0.8	1054.2765
1	1	Y1	undress without cold water	1	debao	Zhuang nationality	scald	hot water	1	15	0	0	1	0	1	0	0	0	0	0	2014	9	0	11	20176.5	1	0	0	0	0	0.733333333333333	1345.098
1	0.583	M7	no treatment before emergency department	2	longlin	Zhuang nationality	scald	hot water	1	20	0	0	1	1	1	0	0	0	0	0	2016	11	0	15	28286.6	1	0	0	0	1	0.75	1414.3315
1	4	Y4	no treatment before emergency department	2	tianlin	Zhuang nationality	flame	fireworks or firecrackers	1	2	1	0	1	0	0	0	0	0	0	0	2016	2	0	16	13142.6	1	1	Squirrel Staphylococcus	0	0	8	6571.315
1	1	Y1	Cold water	2	youjiang	Zhuang nationality	scald	soup/hot food	1	35	0	1	1	0	1	0	0	0	1	0	2016	4	0	14	35591.8	1	1	baumanii	0	1	0.4	1016.90828571429
1	2	Y2	no treatment before emergency department	2	napo	Zhuang nationality	scald	hot water	1	25	0	0	1	0	0	0	1	0	0	0	2017	2	0	28	57436.5	1	0	0	0	1	1.12	2297.4612
1	1	Y1	no treatment before emergency department	1	tiandong	Han nationality	scald	hot water	1	5	0	0	0	0	0	0	1	0	0	0	2018	12	0	24	21976.2	1	0	0	0	0	4.8	4395.248
1	1	Y1	no treatment before emergency department	2	youjiang	Zhuang nationality	flame	open flame	1	0.3	1	0	1	0	0	0	0	0	0	0	2014	3	0	8	7214.7	1	0	0	0	0	26.6666666666667	24049
1	2	Y2	no treatment before emergency department	2	youjiang	Han nationality	scald	hot water	1	5	0	0	0	0	1	0	0	0	0	0	2017	1	0	4	4051.87	0	0	0	0	0	0.8	810.374
1	2	Y2	aloe	2	youjiang	Zhuang nationality	scald	hot water	1	3	0	0	0	0	0	0	0	1	0	0	2015	3	0	4	3715.11	0	0	0	0	0	1.33333333333333	1238.37
1	9	Y9	no treatment before emergency department	2	youjiang	Zhuang nationality	flame	gas	1	15	0	0	0	0	1	0	1	0	0	0	2014	7	0	9	8349.78	0	0	0	0	0	0.6	556.652
1	2	Y2	no treatment before emergency department	1	youjiang	Han nationality	scald	hot water	1	5	0	1	0	0	1	0	0	0	0	0	2014	12	0	7	4804.27	0	0	0	0	0	1.4	960.854
1	1	Y1	aloe	2	leye	Bouyei nationality	scald	soup/hot food	0	6	0	0	1	0	0	0	0	0	0	0	2018	11	0	1	1402.88	0	0	0	0	0	0.166666666666667	233.813333333333
1	3	Y3	no treatment before emergency department	2	lingyun	Han nationality	scald	hot water	1	18	0	0	1	0	1	0	1	0	0	0	2018	3	Lantern Festival	6	12066.1	0	1	enterococcus faecalis	0	1	0.333333333333333	670.341111111111
1	2	Y2	no treatment before emergency department	2	jingxi	Zhuang nationality	scald	hot water	1	10	0	0	0	0	1	0	0	0	0	0	2014	5	0	11	14120.5	1	0	0	0	0	1.1	1412.053
1	1	Y1	no treatment before emergency department	2	longlin	Han nationality	scald	hot water	1	4	0	0	0	0	1	0	0	0	0	0	2017	2	Lantern Festival	24	16497	1	0	0	0	0	6	4124.26
1	1	Y1	no treatment before emergency department	2	longlin	Yi nationality	scald	hot water	1	5	0	0	0	0	1	0	0	0	0	0	2020	1	0	18	19972.8	1	1	escherichia coli	0	0	3.6	3994.568
1	2	Y2	Traditional herbal medicines	2	xilin	Han nationality	scald	hot water	1	3	0	0	0	0	0	0	0	1	0	0	2019	8	0	6	7146.72	0	0	0	0	0	2	2382.24
1	2	Y2	egg white/cold water	2	youjiang	Zhuang nationality	scald	hot water	1	3	0	1	0	0	0	1	0	0	0	0	2015	12	0	4	3065.83	0	0	0	0	0	1.33333333333333	1021.94333333333
1	1	Y1	Cold water	1	lingyun	Han nationality	scald	hot water	0	2	0	1	1	0	0	0	0	0	0	0	2014	3	0	1	222.16	0	0	0	0	0	0.5	111.08
1	4	Y4	Cold water	1	napo	Zhuang nationality	scald	soup/hot food	1	8	0	1	1	0	0	0	0	0	0	0	2020	3	0	6	4078.63	0	0	0	0	0	0.75	509.82875
1	1	Y1	no treatment before emergency department	1	youjiang	Zhuang nationality	electric	electric	1	0.5	0	0	0	0	0	1	0	0	0	0	2015	11	0	2	2189.2	0	0	0	0	0	4	4378.4
1	3	Y3	no treatment before emergency department	2	tiandong	Han nationality	scald	hot water	1	10	0	0	0	0	1	1	0	0	0	0	2015	2	0	18	19068.9	0	0	0	0	0	1.8	1906.892
1	6	Y6	Cold water	1	youjiang	Zhuang nationality	scald	traditional Chinese medicine	1	10	0	0	0	0	0	0	1	0	0	0	2016	3	0	30	39393.7	1	0	0	0	0	3	3939.374
1	3	Y3	no treatment before emergency department	2	tianlin	Han nationality	scald	hot water	1	40	0	0	1	0	1	0	1	0	0	0	2018	1	0	67	91018.6	1	1	pseudomonas aeruginosa/baumanii	0	1	1.675	2275.4655
1	1	Y1	no treatment before emergency department	1	youjiang	Han nationality	scald	hot water	1	1	0	0	0	0	0	1	0	0	0	0	2015	10	0	7	4090.3	0	0	0	0	0	7	4090.3
1	2	Y2	no treatment before emergency department	1	leye	Zhuang nationality	scald	hot water	1	10	0	1	1	0	1	0	1	1	0	0	2018	9	0	23	12049.3	0	0	0	0	0	2.3	1204.934
1	3	Y3	no treatment before emergency department	2	tianyang	Han nationality	electric	electric	1	1	0	0	0	0	0	1	0	0	0	0	2016	6	0	5	6641.13	0	0	0	0	0	5	6641.13
1	5	Y5	no treatment before emergency department	2	lingyun	Zhuang nationality	scald	hot water	1	10	0	0	0	1	1	0	1	0	0	0	2015	2	0	33	41228.8	1	0	0	0	1	3.3	4122.88
1	8	Y8	no treatment before emergency department	2	longlin	Zhuang nationality	flame	fireworks or firecrackers	1	5	0	1	0	0	0	1	0	0	0	0	2016	3	0	8	7294.67	0	0	0	0	0	1.6	1458.934
1	6	Y6	no treatment before emergency department	2	longlin	Zhuang nationality	flame	fireworks or firecrackers	1	1	0	1	0	0	0	0	0	0	0	0	2014	2	Chinese New Year	5	4553.82	0	0	0	0	0	5	4553.82
1	0.75	M9	no treatment before emergency department	2	longlin	Miao nationality	flame	open flame	1	5	0	1	0	0	0	0	0	0	0	0	2020	12	0	13	6329.72	0	0	0	0	0	2.6	1265.944
1	2	Y2	Traditional herbal medicines	1	youjiang	Yao nationality	contact	contact	1	1	0	0	0	0	1	0	0	0	0	0	2019	6	0	3	2014.83	0	0	0	0	0	3	2014.83
1	1	Y1	no treatment before emergency department	2	youjiang	Zhuang nationality	scald	hot water	1	2	0	0	0	0	0	1	0	0	0	0	2015	12	0	4	4971.97	0	0	0	0	0	2	2485.985
1	2	Y2	no treatment before emergency department	1	youjiang	Zhuang nationality	scald	hot water	1	2	0	0	1	0	0	0	0	0	0	0	2015	9	0	4	539.05	0	0	0	0	0	2	269.525
1	1	Y1	no treatment before emergency department	2	youjiang	Zhuang nationality	scald	hot water	1	15	0	0	0	0	0	0	1	1	0	0	2016	4	0	24	22903.3	1	0	0	0	0	1.6	1526.89
1	0.016	D6	no treatment before emergency department	2	longlin	Zhuang nationality	scald	hot water	1	15	0	0	1	0	1	0	0	0	0	0	2016	12	0	36	30743.3	1	1	staphylococcus haemolyticus	0	1	2.4	2049.55666666667
1	1	Y1	no treatment before emergency department	2	youjiang	Zhuang nationality	contact	contact	1	0.3	0	0	0	0	0	0	1	0	0	0	2017	4	0	6	3276.33	0	0	0	0	0	20	10921.1
1	7	Y7	hydrogen peroxide/traditional Chinese medicine	2	tianyang	Zhuang nationality	flame	open flame	1	3	0	0	0	0	1	1	0	0	0	0	2014	6	0	20	7860.86	0	0	0	0	0	6.66666666666667	2620.28666666667
1	0.667	M8	no treatment before emergency department	2	youjiang	Han nationality	scald	hot water	1	6	0	0	0	1	1	0	1	0	0	0	2017	9	0	14	14899.8	0	0	0	0	0	2.33333333333333	2483.29333333333
1	2	Y2	Cold water	2	tianyang	Han nationality	scald	hot water	1	7	0	0	0	0	1	1	0	0	0	0	2019	1	0	6	7320.3	0	0	0	0	0	0.857142857142857	1045.75714285714
1	2	Y2	no treatment before emergency department	2	tianlin	Han nationality	scald	hot water	1	32	0	1	1	0	1	0	1	0	0	0	2019	1	0	13	20326	0	0	0	0	1	0.40625	635.1865625
1	3	Y3	no treatment before emergency department	1	youjiang	Zhuang nationality	scald	hot water	1	2	0	0	0	0	1	0	0	0	0	0	2017	6	0	8	2934.13	0	1	Streptococcus pyogenes	0	0	4	1467.065
1	3	Y3	soy sauce	2	youjiang	Zhuang nationality	scald	hot water	1	8	0	0	1	0	0	0	0	0	0	0	2018	1	0	8	7407.47	0	0	0	0	0	1	925.93375
1	9	Y9	no treatment before emergency department	2	lingyun	Han nationality	flame	fireworks or firecrackers	1	1	0	1	0	0	0	0	0	0	0	0	2016	3	0	3	1935.6	0	0	0	0	0	3	1935.6
1	5	Y5	Cold water	2	napo	Zhuang nationality	scald	hot water	1	6	0	1	1	0	0	0	0	0	0	0	2016	4	0	8	7241.65	0	0	0	0	0	1.33333333333333	1206.94166666667
1	1	Y1	no treatment before emergency department	2	jingxi	Zhuang nationality	scald	hot water	1	2	0	0	0	0	0	1	0	0	0	0	2014	8	0	2	1812.02	0	0	0	0	0	1	906.01
1	3	Y3	Cold water	2	longlin	Miao nationality	scald	hot water	0	15	0	0	1	0	1	0	1	0	0	0	2017	7	0	2	14976.7	0	0	0	0	0	0.133333333333333	998.444
1	3	Y3	charcoal ash	2	debao	Zhuang nationality	scald	hot water	1	37	0	0	1	1	0	0	1	0	0	0	2017	8	0	23	45845.8	1	1	baumanii	0	1	0.621621621621622	1239.07540540541
1	1	Y1	no treatment before emergency department	2	lingyun	Zhuang nationality	scald	hot water	1	10	0	0	1	1	0	0	1	0	0	0	2016	12	0	10	9440.01	0	0	0	0	0	1	944.001
1	2	Y2	no treatment before emergency department	2	tianlin	Bouyei nationality	scald	hot water	0	10	0	0	1	1	0	0	0	0	0	0	2019	9	0	4	7563.63	0	0	0	0	1	0.4	756.363
1	6	Y6	undress without cold water	2	longlin	Zhuang nationality	flame	fireworks or firecrackers	1	7	0	1	0	0	0	1	0	0	0	0	2014	1	Chinese New Year	9	8263.71	0	0	0	0	0	1.28571428571429	1180.53
1	1	Y1	aloe	2	youjiang	Zhuang nationality	flame	open flame	1	1	0	1	0	0	0	0	0	0	0	0	2017	2	0	5	2241.05	0	1	staphylococcus aureus	0	0	5	2241.05
1	5	Y5	no treatment before emergency department	2	tianyang	Zhuang nationality	scald	hot water	1	10	0	0	0	0	1	0	0	0	0	0	2015	8	0	17	22714.9	1	1	0	0	1	1.7	2271.487
1	1	Y1	no treatment before emergency department	2	tiandong	Han nationality	scald	hot water	1	31	0	1	1	0	1	0	1	0	1	0	2020	5	0	38	100971	1	1	Serratia marcescens/staphylococcus aureus/enterobacter cloacae	0	1	1.2258064516129	3257.14193548387
1	1	Y1	no treatment before emergency department	1	lingyun	Han nationality	scald	soup/hot food	1	20	0	1	1	0	1	0	1	0	0	0	2020	8	0	21	40498.5	1	1	staphylococcus aureus	0	1	1.05	2024.9255
1	1	Y1	no treatment before emergency department	2	tiandong	Zhuang nationality	scald	hot water	1	8	0	1	1	0	0	0	0	0	0	0	2018	5	0	6	4635.35	0	0	0	0	0	0.75	579.41875
1	5	Y5	undress without cold water/cooking oil	1	youjiang	Zhuang nationality	scald	hot water	1	5	0	0	0	0	1	1	0	0	0	0	2017	11	0	12	11513.9	0	0	0	0	0	2.4	2302.786
1	1	Y1	no treatment before emergency department	2	lingyun	Han nationality	scald	hot water	1	8	0	1	0	0	0	0	0	0	0	0	2018	5	0	8	6591.78	0	0	0	0	0	1	823.9725
1	3	Y3	no treatment before emergency department	2	tiandong	Zhuang nationality	scald	hot water	1	5	0	0	0	0	1	0	0	0	0	0	2019	2	Chinese New Year	15	11984.4	0	0	0	0	0	3	2396.88
1	1	Y1	Cold water	2	napo	Zhuang nationality	scald	hot water	1	15	0	1	1	0	1	0	0	0	0	0	2019	10	0	10	16678.1	0	0	0	0	1	0.666666666666667	1111.87066666667
1	1	Y1	undress without cold water	2	debao	Zhuang nationality	scald	hot water	1	3	0	0	0	0	1	0	0	0	0	0	2015	2	Chinese New Year	3	4704.27	0	0	0	0	0	1	1568.09
1	1	Y1	moisture exposed burn ointment(MEBO)/died a wanhua oil	2	tianlin	Zhuang nationality	scald	soup/hot food	1	10	0	0	0	0	1	0	1	0	0	0	2019	12	0	4	7074.25	0	0	0	0	1	0.4	707.425
1	1	Y1	Cold water	2	youjiang	Zhuang nationality	scald	hot water	1	5	0	0	0	0	1	0	0	0	0	0	2019	12	0	4	2540.77	0	0	0	0	0	0.8	508.154
1	1	Y1	no treatment before emergency department	2	lingyun	Han nationality	scald	hot water	1	10	0	1	0	0	1	0	0	0	0	0	2015	4	0	3	4849.36	0	0	0	0	0	0.3	484.936
1	3	Y3	undress without cold water	2	youjiang	Zhuang nationality	scald	hot water	1	20	0	0	1	1	0	0	1	0	0	0	2015	2	Chinese New Year	15	15710.2	0	0	0	0	1	0.75	785.509
1	0.417	M5	no treatment before emergency department	2	youjiang	Han nationality	scald	hot water	1	6	0	0	0	0	0	0	1	0	0	0	2018	4	0	5	5333.03	0	0	0	0	0	0.833333333333333	888.838333333333
1	6	Y6	no treatment before emergency department	1	youjiang	Han nationality	flame	open flame	1	3	1	1	1	0	0	0	0	0	0	0	2019	2	Lantern Festival	8	6399.25	0	0	0	0	0	2.66666666666667	2133.08333333333
1	2	Y2	no treatment before emergency department	2	longlin	Han nationality	scald	hot water	0	35	0	0	1	1	1	0	1	0	0	0	2020	6	Dragon Boat Festival	8	24376.4	0	1	Klebsiella pneumoniae	0	1	0.228571428571429	696.467428571429
1	4	Y4	no treatment before emergency department	2	debao	Zhuang nationality	scald	hot water	1	21	0	0	1	0	1	0	1	0	0	0	2019	6	0	32	60612.7	1	0	0	0	1	1.52380952380952	2886.31952380952
1	12	Y12	Cold water	2	longlin	Han nationality	flame	paint	1	4	0	1	0	0	0	1	0	0	0	0	2018	11	0	9	5888.26	0	0	0	0	0	2.25	1472.065
1	2	Y2	no treatment before emergency department	2	leye	Han nationality	scald	hot water	0	22	0	1	0	0	1	1	0	0	0	0	2014	12	0	6	8202.56	0	0	0	0	0	0.272727272727273	372.843636363636
1	0.917	M11	no treatment before emergency department	2	xilin	Zhuang nationality	scald	hot water	1	5	0	1	1	0	0	0	0	0	0	0	2017	1	0	15	8444.92	0	0	0	0	0	3	1688.984
1	1	Y1	Traditional herbal medicines	2	youjiang	Zhuang nationality	scald	hot water	1	2	0	0	1	0	0	0	0	0	0	0	2019	6	Labour Day	7	4083.44	0	0	0	0	0	3.5	2041.72
1	8	Y8	no treatment before emergency department	2	longlin	Zhuang nationality	flame	open flame	1	15	1	1	1	0	0	1	0	1	0	1	2014	12	0	75	100902	1	1	baumanii	0	1	5	6726.78333333333
1	1	Y1	no treatment before emergency department	2	tianlin	Han nationality	scald	soup/hot food	1	21	0	0	1	1	0	0	1	0	0	0	2017	8	0	33	40593.2	1	1	enterobacter cloacae	0	1	1.57142857142857	1933.01142857143
1	0.917	M11	Cold water	2	youjiang	Zhuang nationality	scald	hot water	1	3	0	0	0	0	1	1	0	0	0	0	2019	1	0	16	16737.5	1	0	0	0	0	5.33333333333333	5579.15
1	1	Y1	no treatment before emergency department	1	tianyang	Han nationality	scald	hot water	1	12	0	1	1	0	0	0	0	0	0	0	2018	9	0	8	7944.1	0	0	0	0	1	0.666666666666667	662.008333333333
1	0.917	M11	no treatment before emergency department	2	youjiang	Zhuang nationality	scald	hot water	1	5	0	0	0	0	0	0	1	1	0	0	2018	7	0	11	6359.12	0	0	0	0	0	2.2	1271.824
1	6	Y6	undress without cold water	2	tianlin	Zhuang nationality	scald	soup/hot food	1	20	0	1	1	0	1	0	0	0	0	0	2016	8	0	10	16080.4	0	0	0	0	0	0.5	804.0175
1	1	Y1	no treatment before emergency department	2	debao	Zhuang nationality	scald	hot water	0	35	0	1	1	1	1	0	1	0	0	0	2014	9	Mid-Autumn Festival	3	9493.48	0	0	0	0	1	0.0857142857142857	271.242285714286
1	0.75	M9	undress without cold water	2	longlin	Han nationality	scald	hot water	0	15	0	1	1	0	1	0	0	0	0	0	2015	6	Dragon Boat Festival	4	8245.94	0	0	0	0	1	0.266666666666667	549.729333333333
1	1	Y1	no treatment before emergency department	2	napo	Zhuang nationality	scald	soup/hot food	1	3	0	0	0	0	0	0	0	1	0	0	2019	2	0	5	4295.34	0	1	Streptococcus salivarius	0	0	1.66666666666667	1431.78
1	2	Y2	Traditional herbal medicines	2	longlin	Han nationality	scald	hot water	0	15	0	1	1	0	1	0	0	0	0	0	2017	12	0	4	4343.19	0	0	0	0	0	0.266666666666667	289.546
1	2	Y2	Traditional herbal medicines	2	tianyang	Zhuang nationality	scald	hot water	0	12	0	0	1	0	1	0	0	0	0	0	2018	5	0	7	7402.34	0	0	0	0	0	0.583333333333333	616.861666666667
1	1	Y1	no treatment before emergency department	2	youjiang	Han nationality	scald	hot water	1	12	0	1	1	0	0	0	0	0	0	0	2016	4	0	10	7517.35	0	0	0	0	0	0.833333333333333	626.445833333333
1	1	Y1	moisture exposed burn ointment(MEBO)	2	tianlin	Han nationality	flame	open flame	1	3	0	0	0	0	0	1	0	0	0	0	2014	12	0	22	14586.5	1	0	0	0	0	7.33333333333333	4862.17333333333
1	3	Y3	no treatment before emergency department	2	tiandong	Zhuang nationality	scald	soup/hot food	1	26	0	1	1	0	1	0	0	0	0	0	2015	9	0	16	32987.6	1	0	0	0	1	0.615384615384615	1268.75461538462
1	9	Y9	no treatment before emergency department	2	debao	Zhuang nationality	scald	hot water	1	4	0	0	0	0	0	0	1	0	0	0	2018	1	0	14	19638.4	1	1	staphylococcus aureus/enterobacter cloacae	0	0	3.5	4909.59
1	2	Y2	no treatment before emergency department	2	tiandong	Yao nationality	scald	hot water	1	20	0	0	1	1	0	0	1	0	0	0	2018	1	New Year's Day	17	26606.1	1	1	pseudomonas aeruginosa	0	1	0.85	1330.306
1	1	Y1	undress without cold water	1	youjiang	Han nationality	scald	hot water	1	3	0	0	1	0	0	0	0	0	0	0	2016	6	0	4	3957.54	0	0	0	0	0	1.33333333333333	1319.18
1	6	Y6	aloe	2	lingyun	Han nationality	scald	hot water	1	5	0	0	1	1	0	0	0	0	0	0	2015	5	Labour Day	8	6880.61	0	0	0	0	0	1.6	1376.122
1	2	Y2	pig manure	2	leye	Han nationality	scald	hot water	0	25	0	0	1	0	1	0	1	0	0	0	2017	7	0	5	16851.6	0	0	0	0	1	0.2	674.0636
1	1	Y1	egg white	2	leye	Zhuang nationality	scald	hot water	1	2	0	0	0	0	0	1	0	0	0	0	2015	9	0	18	17294.3	1	0	0	0	0	9	8647.17
1	1	Y1	no treatment before emergency department	2	tianlin	Yao nationality	scald	hot water	0	40	0	1	1	0	1	0	1	0	0	0	2017	9	0	20	50548.5	1	0	0	0	1	0.5	1263.71275
1	0.583	M7	no treatment before emergency department	2	tianyang	Zhuang nationality	scald	hot water	1	36	0	0	1	0	1	0	1	0	0	0	2020	5	0	34	51960.6	1	1	escherichia coli	0	1	0.944444444444444	1443.34944444444
1	1	Y1	no treatment before emergency department	1	tianlin	Han nationality	scald	hot water	1	10	0	0	1	0	1	0	0	0	0	0	2020	11	0	16	7550.7	0	0	0	0	0	1.6	755.07
1	10	Y10	aloe	2	jingxi	Zhuang nationality	flame	open flame	1	1	0	1	0	0	0	0	0	0	0	0	2014	9	Mid-Autumn Festival	4	3718.03	0	0	0	0	0	4	3718.03
1	1	Y1	Traditional herbal medicines/cold water	2	longlin	Han nationality	scald	hot oil	1	10	0	1	1	0	0	0	0	0	0	0	2018	9	0	16	19440.8	0	0	0	0	0	1.6	1944.082
1	2	Y2	Cold water	1	youjiang	Zhuang nationality	scald	hot water	1	5	0	0	0	0	1	0	0	0	0	0	2019	12	0	4	3549.17	0	0	0	0	0	0.8	709.834
1	3	Y3	no treatment before emergency department	1	jingxi	Han nationality	scald	hot water	1	10	0	0	0	1	1	0	1	0	1	0	2019	3	0	7	12112.1	0	0	0	0	1	0.7	1211.214
1	11	Y11	no treatment before emergency department	2	xilin	Zhuang nationality	flame	fireworks or firecrackers	1	4	0	1	0	0	0	0	0	0	0	0	2016	2	0	6	4889.91	0	0	0	0	0	1.5	1222.4775
1	1	Y1	no treatment before emergency department	1	tiandong	Han nationality	scald	hot water	1	32	0	0	1	1	1	0	1	0	0	0	2015	11	0	30	53974.1	1	0	0	0	1	0.9375	1686.6896875
1	1	Y1	Cold water	1	youjiang	Zhuang nationality	scald	hot water	1	5	0	0	0	0	1	0	0	0	0	0	2020	1	0	15	13496.4	1	0	0	0	0	3	2699.282
1	1	Y1	no treatment before emergency department	1	jingxi	Zhuang nationality	scald	hot water	0	10	0	0	1	0	0	0	0	0	0	0	2020	9	0	4	4903.92	0	0	0	0	0	0.4	490.392
1	1	Y1	no treatment before emergency department	1	youjiang	Zhuang nationality	scald	hot water	1	2	0	0	0	0	0	0	0	1	0	0	2014	10	0	11	6434.14	0	0	0	0	0	5.5	3217.07
1	0.25	M3	moisture exposed burn ointment(MEBO)	1	youjiang	Zhuang nationality	scald	hot water	1	3	0	0	0	0	1	0	0	0	0	0	2020	8	0	8	6270.08	0	0	0	0	0	2.66666666666667	2090.02666666667
1	10	Y10	Cold water	2	lingyun	Han nationality	flame	fireworks or firecrackers	1	8	0	1	1	0	1	1	0	0	0	0	2018	2	Chinese New Year	8	6519.33	0	0	0	0	0	1	814.91625
1	2	Y2	Cold water	2	leye	Zhuang nationality	scald	hot water	1	6	0	0	0	0	1	0	0	0	0	0	2019	9	0	19	32007	0	1	pseudomonas aeruginosa	0	0	3.16666666666667	5334.50166666667
1	7	Y7	no treatment before emergency department	1	youjiang	Han nationality	scald	soup/hot food	1	5	0	0	0	0	0	0	1	0	0	0	2018	9	0	9	5537.67	0	1	staphylococcus aureus	0	0	1.8	1107.534
1	2	Y2	no treatment before emergency department	2	lingyun	Han nationality	scald	soup/hot food	1	15	0	0	1	0	0	0	1	0	0	0	2017	7	0	11	15570.9	0	0	0	0	1	0.733333333333333	1038.058
1	2	Y2	no treatment before emergency department	2	debao	Zhuang nationality	scald	hot water	1	35	0	1	1	0	1	0	1	0	0	0	2017	1	0	16	29540.3	0	0	0	0	1	0.457142857142857	844.009142857143
1	1	Y1	no treatment before emergency department	2	tiandong	Zhuang nationality	electric	electric	1	0.5	0	0	0	0	0	1	0	0	0	0	2017	4	0	7	4585.74	0	0	0	0	0	14	9171.48
1	1	Y1	egg white	1	jingxi	Han nationality	scald	soup/hot food	1	1	0	0	0	0	1	0	0	0	0	0	2017	11	0	12	9824.82	0	0	0	0	0	12	9824.82
1	1	Y1	no treatment before emergency department	1	youjiang	Zhuang nationality	electric	electric	1	2	0	0	0	0	0	1	0	0	0	0	2020	2	0	1	1128.98	0	0	0	0	0	0.5	564.49
1	5	Y5	Cold water	2	leye	Zhuang nationality	scald	hot water	1	3	0	0	0	0	1	0	0	0	0	0	2017	11	0	10	3206.43	0	0	0	0	0	3.33333333333333	1068.81
1	1	Y1	Cold water	2	tianyang	Zhuang nationality	scald	hot water	1	2	0	1	1	0	0	0	0	0	0	0	2020	6	0	5	4660.7	0	0	0	0	0	2.5	2330.35
1	1	Y1	no treatment before emergency department	2	tiandong	Han nationality	scald	hot water	0	5	0	1	1	0	0	0	0	0	0	0	2014	12	0	2	2468.94	0	0	0	0	0	0.4	493.788
1	0.917	M11	no treatment before emergency department	2	youjiang	Zhuang nationality	scald	hot water	1	15	0	0	1	0	0	0	1	0	1	0	2017	6	0	10	12327.9	0	0	0	0	0	0.666666666666667	821.861333333333
1	1	Y1	no treatment before emergency department	2	longlin	Han nationality	scald	hot water	0	20	1	1	1	1	1	0	1	0	0	0	2019	12	0	5	12187.3	0	0	0	0	1	0.25	609.3635
1	2	Y2	no treatment before emergency department	2	lingyun	Han nationality	scald	hot water	1	8	0	0	1	0	0	0	0	0	0	0	2019	4	Tomb-Sweeping Day	6	7994.32	0	0	0	0	0	0.75	999.29
1	1	Y1	Traditional herbal medicines	1	youjiang	Han nationality	scald	hot water	1	5	0	0	1	0	0	0	1	0	0	0	2014	9	0	18	14141.7	0	0	0	0	0	3.6	2828.332
1	2	Y2	Cold water	1	youjiang	Zhuang nationality	scald	hot water	1	6	0	1	1	0	0	0	0	0	0	0	2019	6	Dragon Boat Festival	14	13098.5	0	1	pseudomonas aeruginosa	0	0	2.33333333333333	2183.09
1	6	Y6	no treatment before emergency department	1	pingguo	Han nationality	scald	hot water	1	15	0	0	1	1	0	0	1	1	1	0	2014	7	0	7	9087.04	0	0	0	0	0	0.466666666666667	605.802666666667
1	3	Y3	Cold water	2	debao	Zhuang nationality	scald	hot water	1	20	0	0	1	1	0	0	1	0	0	0	2014	5	0	22	32904.7	1	1	Streptococcus hemolyticus	0	1	1.1	1645.2345
1	9	Y9	no treatment before emergency department	2	tianlin	Han nationality	electric	electric	1	10	1	0	0	0	1	0	1	0	0	0	2016	3	0	89	99306.4	1	1	baumanii	0	1	8.9	9930.637
1	0.833	M10	no treatment before emergency department	2	tianyang	Zhuang nationality	scald	hot water	1	42	0	0	1	1	1	0	1	0	0	0	2018	7	0	32	48490.2	1	0	0	0	1	0.761904761904762	1154.5280952381
1	3	Y3	no treatment before emergency department	2	tiandong	Zhuang nationality	scald	hot water	1	26	0	1	1	0	1	0	0	0	0	0	2014	5	0	21	38388.3	0	0	0	0	1	0.807692307692308	1476.475
1	1	Y1	no treatment before emergency department	2	longlin	Zhuang nationality	flame	open flame	1	1	1	0	0	0	0	1	0	0	0	0	2016	3	0	6	4640.79	0	1	0	0	0	6	4640.79
1	4	Y4	no treatment before emergency department	2	leye	Han nationality	flame	fireworks or firecrackers	1	1	0	1	0	0	0	0	0	0	0	0	2020	1	0	6	2806.8	0	0	0	0	0	6	2806.8
1	8	Y8	no treatment before emergency department	2	youjiang	Zhuang nationality	scald	hot water	1	3	0	0	0	0	0	0	1	0	1	0	2014	7	0	10	8450.85	0	0	0	0	0	3.33333333333333	2816.95
1	1	Y1	Cold water	1	jingxi	Han nationality	scald	soup/hot food	0	10	0	0	1	0	1	0	0	0	0	0	2019	3	0	2	4216.13	0	0	0	0	0	0.2	421.613
1	0.833	M10	Cold water	1	youjiang	Zhuang nationality	scald	hot water	1	45	0	1	1	1	1	0	1	0	0	0	2014	4	0	48	79225.7	1	1	pseudomonas aeruginosa	1	1	1.06666666666667	1760.57022222222
1	1	Y1	liquor	2	youjiang	Zhuang nationality	scald	thermos	1	3	0	0	0	0	0	0	1	0	0	0	2016	12	0	31	17143.4	1	0	0	0	0	10.3333333333333	5714.47666666667
1	0.75	M9	no treatment before emergency department	2	napo	Miao nationality	scald	hot water	1	21	0	0	1	0	0	1	1	0	0	1	2020	8	0	20	67300.5	1	1	Rhodotorula glutinis	1	1	0.952380952380952	3204.78666666667
1	2	Y2	no treatment before emergency department	1	tianlin	Zhuang nationality	scald	hot water	1	10	0	1	1	0	1	0	0	0	0	0	2016	8	0	14	11710.9	0	0	0	0	0	1.4	1171.092
1	6	Y6	no treatment before emergency department	2	youjiang	Zhuang nationality	flame	open flame	1	3	0	1	0	0	0	0	0	0	0	0	2014	2	0	4	3254.24	0	0	0	0	0	1.33333333333333	1084.74666666667
1	1	Y1	no treatment before emergency department	1	youjiang	Tujia	electric	electric	1	1	0	0	0	0	0	1	0	0	0	0	2017	10	0	3	2755.1	0	0	0	0	0	3	2755.1
1	8	Y8	aqua astricta/soy sauce	2	lingyun	Zhuang nationality	scald	hot water	0	10	0	0	0	1	1	0	1	0	0	0	2020	4	0	5	6697.1	0	0	0	0	0	0.5	669.71
1	1	Y1	Cold water	1	youjiang	Zhuang nationality	scald	hot water	0	10	0	0	1	0	0	0	1	0	1	0	2014	8	0	5	6635.19	0	0	0	0	0	0.5	663.519
1	3	Y3	Cold water	2	lingyun	Zhuang nationality	scald	hot water	1	15	0	0	1	0	1	1	0	0	0	0	2015	5	0	42	38489.8	1	1	pseudomonas aeruginosa	0	1	2.8	2565.986
1	3	Y3	no treatment before emergency department	2	longlin	Zhuang nationality	scald	hot water	1	27	0	1	1	0	1	0	0	0	0	0	2020	4	0	34	50244.5	1	1	enterobacter cloacae	0	1	1.25925925925926	1860.9062962963
1	0.917	M11	no treatment before emergency department	2	lingyun	Yao nationality	scald	hot water	1	25	0	0	1	0	1	1	1	1	0	0	2020	7	0	24	46358.8	1	1	staphylococcus aureus	0	1	0.96	1854.3508
1	2	Y2	Cold water	2	longlin	Zhuang nationality	scald	hot water	1	6	0	0	0	0	1	0	0	0	0	0	2018	6	0	9	8253.28	0	0	0	0	0	1.5	1375.54666666667
1	3	Y3	no treatment before emergency department	2	tianyang	Zhuang nationality	scald	hot water	1	8	0	1	0	0	1	0	0	0	0	0	2017	7	0	10	9193.17	0	0	0	0	0	1.25	1149.14625
1	1	Y1	no treatment before emergency department	2	leye	Han nationality	scald	hot water	1	6	0	0	1	0	0	0	1	0	0	0	2020	11	0	4	3053.37	0	0	0	0	0	0.666666666666667	508.895
1	4	Y4	Traditional herbal medicines	2	tianyang	Zhuang nationality	flame	open flame	1	4	0	0	0	0	0	0	0	1	0	0	2016	4	0	16	9105.04	0	0	0	0	0	4	2276.26
1	2	Y2	no treatment before emergency department	2	youjiang	Han nationality	scald	hot water	1	5	0	0	0	1	0	0	0	0	0	0	2015	11	0	8	6074.02	0	0	0	0	0	1.6	1214.804
0	0.667	M8	Traditional herbal medicines	2	tiandong	Zhuang nationality	scald	hot water	1	15	0	1	1	0	1	0	0	0	0	0	2016	10	0	22	30173.3	1	1	pseudomonas aeruginosa	0	1	1.46666666666667	2011.55133333333
0	4	Y4	no treatment before emergency department	2	jingxi	Han nationality	scald	hot water	1	15	0	0	0	1	1	0	1	0	0	0	2018	1	0	20	32905.7	1	0	0	0	1	1.33333333333333	2193.71
0	2	Y2	no treatment before emergency department	2	longlin	Zhuang nationality	scald	hot water	1	5	0	0	0	0	0	0	1	1	0	0	2017	2	0	27	22869.9	1	1	0	0	0	5.4	4573.976
0	5	Y5	plant essential oil	2	tianlin	Han nationality	flame	fireworks or firecrackers	1	2	0	1	1	0	0	0	0	0	0	0	2019	2	0	17	23837.1	1	0	0	0	0	8.5	11918.56
0	2	Y2	no treatment before emergency department	2	pingguo	Zhuang nationality	electric	electric	1	0.2	1	0	0	0	0	1	0	0	0	0	2015	8	0	9	10360.6	1	1	0	0	0	45	51802.9
0	1	Y1	no treatment before emergency department	1	youjiang	Han nationality	chemical	soda lime	1	6	0	0	0	0	0	0	1	0	0	0	2017	10	0	17	16086.1	0	0	0	0	0	2.83333333333333	2681.025
0	2	Y2	Cold water	2	longlin	Han nationality	scald	hot water	1	5	0	0	0	0	0	0	1	0	0	0	2019	8	Ghost Festival	9	5428.66	0	0	0	0	0	1.8	1085.732
0	0.833	M10	moisture exposed burn ointment(MEBO)	2	leye	Han nationality	scald	hot water	1	12	0	0	0	0	0	1	1	0	0	0	2020	8	0	14	20405.7	1	0	0	0	1	1.16666666666667	1700.475
0	2	Y2	no treatment before emergency department	2	napo	Zhuang nationality	scald	hot water	1	20	0	0	1	1	0	0	1	0	0	0	2019	1	0	31	46505.5	1	1	baumanii	0	1	1.55	2325.2735
0	1	Y1	Cold water	2	longlin	Han nationality	scald	hot water	1	5	0	1	0	0	1	0	0	0	0	0	2016	5	0	16	14244.3	0	0	0	0	0	3.2	2848.868
0	0.833	M10	no treatment before emergency department	1	youjiang	Zhuang nationality	scald	hot water	1	5	0	1	1	0	0	0	0	0	0	0	2017	4	0	7	4139.9	0	0	0	0	0	1.4	827.98
0	0.667	M8	Cold water	1	youjiang	Zhuang nationality	scald	soup/hot food	1	2	0	0	0	0	1	1	0	0	0	0	2020	3	0	2	1367.21	0	0	0	0	0	1	683.605
0	1	Y1	no treatment before emergency department	1	youjiang	Zhuang nationality	scald	hot water	1	10	0	1	1	0	0	0	0	0	0	0	2018	12	0	9	6367.93	0	0	0	0	0	0.9	636.793
0	0.75	M9	toothpaste	2	tianyang	Zhuang nationality	scald	hot water	1	13	0	1	1	0	1	0	1	0	0	0	2017	9	Ghost Festival	16	22284.2	0	0	0	0	0	1.23076923076923	1714.17230769231
0	1	Y1	undress without cold water	1	youjiang	Zhuang nationality	scald	hot water	0	10	0	1	1	1	0	0	0	0	0	0	2014	9	Mid-Autumn Festival	5	4433.8	0	0	0	0	0	0.5	443.38
0	1	Y1	No record	2	longlin	Zhuang nationality	scald	hot water	1	40	0	1	0	0	1	0	1	0	0	0	2015	12	0	33	78796.8	1	0	0	1	1	0.825	1969.919
0	4	Y4	undress without cold water	2	leye	Han nationality	scald	hot water	1	20	0	0	1	1	0	0	1	0	1	0	2019	12	0	17	44555.6	1	1	baumanii/staphylococcus aureus	0	1	0.85	2227.7785
0	2	Y2	Cold water	2	jingxi	Han nationality	scald	hot water	1	15	0	1	1	0	1	0	0	0	0	0	2018	5	0	12	12112.1	0	0	0	0	0	0.8	807.476
0	0.833	M10	no treatment before emergency department	2	longlin	Zhuang nationality	scald	hot water	1	25	0	1	1	0	1	0	1	0	1	0	2018	12	0	24	29630.5	1	1	enterobacter cloacae	0	1	0.96	1185.222
0	1	Y1	No record	2	youjiang	Zhuang nationality	scald	hot water	1	5	0	1	1	0	0	0	0	0	0	0	2019	6	0	4	4787.31	0	0	0	0	0	0.8	957.462
0	0.833	M10	no treatment before emergency department	2	longlin	Zhuang nationality	scald	hot water	1	25	0	1	1	0	1	0	1	0	0	0	2018	12	0	13	29126.5	1	1	enterobacter cloacae	0	1	0.52	1165.0612
0	1	Y1	aloe/egg white	2	youjiang	Zhuang nationality	scald	hot water	1	3	0	0	1	0	0	0	0	0	0	0	2017	5	0	6	4219.82	0	0	0	0	0	2	1406.60666666667
0	1	Y1	Cold water	1	lingyun	Han nationality	scald	soup/hot food	1	3	0	0	1	0	1	1	0	0	0	0	2019	2	0	4	3561.69	0	0	0	0	0	1.33333333333333	1187.23
0	3	Y3	no treatment before emergency department	2	tianlin	Han nationality	scald	hot water	1	5	0	0	1	1	0	0	0	0	0	0	2015	12	0	7	2830.22	0	0	0	0	0	1.4	566.044
0	1	Y1	no treatment before emergency department	2	tianlin	Han nationality	scald	hot water	1	5	0	1	1	0	1	0	0	0	0	0	2018	8	0	7	5138.75	0	0	0	0	0	1.4	1027.75
0	4	Y4	undress without cold water	2	longlin	Han nationality	scald	hot water	1	54	0	0	1	1	1	0	1	0	0	0	2018	4	0	67	154144	1	1	enterococcus faecalis	0	1	1.24074074074074	2854.51981481482
0	2	Y2	no treatment before emergency department	2	leye	Han nationality	scald	hot water	0	22	0	0	1	1	1	0	1	0	0	0	2014	9	0	9	13872	0	0	0	0	1	0.409090909090909	630.547272727273
0	2	Y2	Cold water	2	tianyang	Zhuang nationality	flame	open flame	1	3	0	1	0	0	0	0	0	0	0	0	2015	2	0	13	8560.34	0	0	0	0	0	4.33333333333333	2853.44666666667
0	1	Y1	no treatment before emergency department	2	lingyun	Han nationality	scald	hot water	1	10	0	1	1	0	1	0	0	0	0	0	2017	4	0	13	10294.9	0	0	0	0	0	1.3	1029.493
0	3	Y3	no treatment before emergency department	2	longlin	Miao nationality	scald	hot water	1	12	0	0	1	1	1	0	1	0	0	0	2018	3	Lantern Festival	8	12939.1	0	0	0	0	1	0.666666666666667	1078.26083333333
0	1	Y1	No record	2	xilin	Bouyei nationality	scald	hot water	1	5	0	0	0	0	1	0	1	0	0	0	2015	5	Labour Day	24	19234.4	0	0	0	0	0	4.8	3846.884
0	1	Y1	Cold water	1	youjiang	Han nationality	scald	hot water	1	5	0	0	0	0	0	0	1	1	0	0	2016	9	0	10	8130.49	0	0	0	0	0	2	1626.098
0	3	Y3	no treatment before emergency department	2	tianlin	Zhuang nationality	scald	hot water	1	33	1	0	1	1	0	0	1	0	0	0	2020	10	0	37	48326.8	1	1	escherichia coli/baumanii/staphylococcus aureus/enterobacter cloacae/candida albicans	0	1	1.12121212121212	1464.44727272727
0	5	Y5	aloe/engine oil	2	tianyang	Zhuang nationality	scald	soup/hot food	1	10	0	1	1	0	0	0	0	0	0	0	2020	11	0	15	12339.9	0	0	0	0	0	1.5	1233.989
0	1	Y1	no treatment before emergency department	1	youjiang	Zhuang nationality	scald	hot water	1	23	0	1	1	0	1	0	0	1	0	0	2016	5	0	17	21053.5	0	1	0	0	1	0.739130434782609	915.367826086956
0	2	Y2	undress without cold water	1	longlin	Zhuang nationality	scald	soup/hot food	1	40	0	0	1	1	1	0	1	0	1	0	2015	11	0	21	36432.1	0	0	0	0	1	0.525	910.802
0	2	Y2	no treatment before emergency department	2	tiandong	Zhuang nationality	scald	hot water	1	25	0	0	1	1	1	0	1	0	0	0	2016	2	Chinese New Year	18	19813.2	0	0	0	0	1	0.72	792.5264
0	0.833	M10	no treatment before emergency department	2	youjiang	Han nationality	scald	hot water	0	2	0	0	0	0	1	0	1	0	0	0	2018	2	0	2	1836.89	0	0	0	0	0	1	918.445
0	2	Y2	Cold water	2	pingguo	Zhuang nationality	scald	thermos	1	3	0	1	0	0	1	0	0	0	0	0	2016	8	0	5	4338.26	0	0	0	0	0	1.66666666666667	1446.08666666667
0	1	Y1	no treatment before emergency department	2	longlin	Han nationality	scald	soup/hot food	1	10	1	1	0	0	1	1	0	0	0	0	2019	7	0	23	39881.8	1	0	0	0	1	2.3	3988.177
0	1	Y1	no treatment before emergency department	2	leye	Han nationality	scald	hot water	1	8	0	0	0	0	0	0	1	0	0	0	2019	11	0	25	30379.2	1	0	0	0	0	3.125	3797.405
0	1	Y1	Traditional herbal medicines	2	lingyun	Han nationality	scald	hot water	1	5	0	1	1	0	0	0	0	0	0	0	2015	4	0	12	10163.5	0	0	0	0	0	2.4	2032.71
0	0.417	M5	no treatment before emergency department	2	lingyun	Yao nationality	scald	hot water	0	15	0	0	1	1	0	0	1	1	0	0	2016	2	Chinese New Year	1	2370.34	0	0	0	0	0	0.0666666666666667	158.022666666667
0	2	Y2	no treatment before emergency department	2	pingguo	Zhuang nationality	electric	electric	1	1	1	0	0	0	0	1	0	0	0	0	2015	8	0	3	1698.08	0	1	0	0	0	3	1698.08
0	1	Y1	Cold water	2	tianyang	Zhuang nationality	scald	hot water	1	2	0	1	0	0	0	0	0	0	0	0	2014	12	0	8	4675.85	0	0	0	0	0	4	2337.925
0	0.667	M8	no treatment before emergency department	2	debao	Zhuang nationality	scald	hot water	0	15	0	1	1	0	1	0	0	0	0	0	2015	5	0	6	6707.03	0	0	0	0	0	0.4	447.135333333333
0	2	Y2	no treatment before emergency department	2	tianyang	Zhuang nationality	scald	hot water	1	4	0	0	1	0	0	0	0	0	0	0	2017	12	0	11	8009.16	0	0	0	0	0	2.75	2002.29
0	4	Y4	no treatment before emergency department	2	longlin	Miao nationality	scald	hot water	1	12	0	1	1	0	1	0	0	0	0	0	2020	3	0	15	17872.6	1	1	0	0	0	1.25	1489.38666666667
0	1	Y1	cooking oil	2	tianyang	Zhuang nationality	scald	hot water	1	2	0	1	0	0	0	0	0	0	0	0	2019	9	0	3	3934.86	0	0	0	0	0	1.5	1967.43
0	3	Y3	soy sauce	2	youjiang	Zhuang nationality	scald	hot water	1	4	0	0	1	0	0	0	0	0	0	0	2015	12	0	7	3658.33	0	0	0	0	0	1.75	914.5825
0	3	Y3	no treatment before emergency department	2	lingyun	Han nationality	scald	hot water	1	16	0	0	1	0	0	0	0	0	0	0	2019	10	0	13	34736.5	0	0	0	0	1	0.8125	2171.029375
0	0.833	M10	moisture exposed burn ointment(MEBO)	2	jingxi	Zhuang nationality	scald	hot water	1	30	0	0	1	0	1	0	1	0	0	0	2017	8	0	43	43944.9	0	0	0	0	1	1.43333333333333	1464.83033333333
0	3	Y3	no treatment before emergency department	2	tianlin	Han nationality	scald	hot water	1	33	0	0	1	1	0	0	1	0	0	0	2017	12	0	32	72451.8	1	0	0	0	1	0.96969696969697	2195.50787878788
0	10	Y10	no treatment before emergency department	1	youjiang	Han nationality	flame	open flame	0	3	0	1	0	0	0	0	0	0	0	0	2017	1	Chinese New Year	2	3795.1	0	0	0	0	0	0.666666666666667	1265.03333333333
0	2	Y2	Cold water	1	youjiang	Han nationality	flame	open flame	1	1	0	1	0	0	0	0	0	0	0	0	2015	5	0	3	2222.9	0	0	0	0	0	3	2222.9
0	1	Y1	no treatment before emergency department	1	leye	Zhuang nationality	scald	hot water	0	15	0	0	1	0	1	0	0	0	0	0	2014	7	0	6	6173.43	0	0	0	0	0	0.4	411.562
0	1	Y1	no treatment before emergency department	2	youjiang	Zhuang nationality	flame	open flame	1	0.5	0	0	0	0	1	1	0	0	0	0	2015	3	0	9	4998.86	0	0	0	0	0	18	9997.72
0	0.917	M11	Cold water	2	tiandong	Zhuang nationality	scald	soup/hot food	1	15	0	1	1	0	0	0	0	0	0	0	2017	7	0	29	32142.4	0	0	0	0	1	1.93333333333333	2142.82666666667
0	4	Y4	no treatment before emergency department	2	longlin	Zhuang nationality	flame	open flame	1	20	1	0	1	1	1	0	1	0	0	0	2016	5	0	50	103824	1	1	baumanii	0	1	2.5	5191.1795
0	4	Y4	Traditional herbal medicines	2	tianlin	Zhuang nationality	scald	soup/hot food	1	3	0	1	0	0	0	0	0	0	0	0	2016	2	0	9	9648.08	1	0	0	0	0	3	3216.02666666667
0	1	Y1	Cold water/cooking oil	2	tianlin	Zhuang nationality	scald	soup/hot food	1	5	0	0	0	0	1	1	0	0	0	0	2017	1	0	16	10205.6	0	1	Acinetobacter junii	0	0	3.2	2041.128
0	1	Y1	no treatment before emergency department	2	lingyun	Zhuang nationality	scald	hot water	1	8	0	1	1	0	0	0	0	0	0	0	2014	1	0	27	22526.8	0	0	0	0	0	3.375	2815.84375
0	1	Y1	no treatment before emergency department	2	tianyang	Zhuang nationality	scald	hot water	1	5	0	1	1	0	0	0	0	0	0	0	2019	7	0	6	7185.22	0	0	0	0	0	1.2	1437.044
0	0.833	M10	undress without cold water	2	youjiang	Yao nationality	scald	hot water	0	20	0	1	1	1	1	0	1	0	0	0	2014	8	0	3	7143.91	0	0	0	0	1	0.15	357.1955
0	6	Y6	no treatment before emergency department	2	youjiang	Zhuang nationality	scald	hot water	1	5	0	0	0	0	0	0	0	0	0	0	2016	5	0	11	9835.29	0	0	0	0	0	2.2	1967.058
0	2	Y2	cold water/traditional Chinese medicine	2	youjiang	Zhuang nationality	scald	hot water	1	1	0	0	0	0	0	1	0	0	0	0	2017	1	Chinese New Year	5	2874.04	0	1	0	0	0	5	2874.04
0	11	Y11	soy sauce/cold water	2	youjiang	Zhuang nationality	scald	hot water	1	20	0	0	1	0	1	0	0	0	0	0	2016	7	0	11	19932.2	0	1	enterobacter cloacae	0	0	0.55	996.608
0	2	Y2	undress without cold water	2	tiandong	Han nationality	scald	hot water	1	5	0	0	1	1	0	0	0	0	0	0	2015	2	0	20	17159.2	1	0	0	0	0	4	3431.842
0	3	Y3	undress without cold water	2	tianlin	Han nationality	scald	hot water	1	10	0	0	0	0	0	0	1	0	0	0	2015	2	0	7	10487.8	1	0	0	0	0	0.7	1048.782
0	3	Y3	undress without cold water	2	tianyang	Zhuang nationality	scald	hot water	1	25	0	0	1	1	1	0	1	0	0	0	2015	9	0	18	35528.2	1	0	0	0	1	0.72	1421.128
0	1	Y1	Cold water	1	youjiang	Han nationality	scald	hot water	1	5	0	0	0	0	0	0	1	0	0	0	2014	3	0	6	2409.3	0	0	0	0	0	1.2	481.86
0	4	Y4	undress without cold water/moisture exposed burn ointment(MEBO)	2	lingyun	Han nationality	scald	hot water	1	17	0	0	0	1	1	0	1	0	0	0	2020	1	Chinese New Year	13	18103.3	0	1	staphylococcus aureus	0	0	0.764705882352941	1064.89941176471
0	1	Y1	lime	2	youjiang	Zhuang nationality	scald	hot water	1	8	1	0	1	0	1	0	1	0	0	0	2015	4	0	15	10425.9	0	0	0	0	0	1.875	1303.23625
0	4	Y4	no treatment before emergency department	1	tiandong	Han nationality	scald	hot water	1	12	0	0	0	0	0	0	1	0	0	0	2014	4	0	15	24131	1	1	0	0	1	1.25	2010.91333333333
0	10	Y10	no treatment before emergency department	2	debao	Zhuang nationality	scald	hot water	1	25	0	0	1	0	0	0	1	0	1	0	2018	8	Ghost Festival	20	32652.8	1	0	0	0	1	0.8	1306.1116
0	2	Y2	no treatment before emergency department	2	jingxi	Han nationality	flame	open flame	1	1	1	0	0	0	0	0	0	1	0	0	2019	11	0	18	15762.5	1	1	staphylococcus aureus	0	0	18	15762.45
0	5	Y5	no treatment before emergency department	1	youjiang	Han nationality	scald	hot water	1	3	0	0	0	0	0	0	1	0	0	0	2015	11	0	3	1666.26	0	0	0	0	0	1	555.42
0	1	Y1	Cold water	1	youjiang	Han nationality	scald	hot water	1	6	0	0	1	0	1	0	0	0	0	0	2019	4	0	9	6390.18	0	0	0	0	0	1.5	1065.03
0	1	Y1	Cold water	2	youjiang	Zhuang nationality	flame	open flame	1	5	0	0	0	0	0	0	0	1	0	0	2014	4	0	10	5171.09	0	0	0	0	0	2	1034.218
0	1	Y1	no treatment before emergency department	2	youjiang	Han nationality	scald	hot water	1	5	0	0	0	1	0	0	1	0	0	0	2019	6	0	12	12192.1	0	1	baumanii	0	0	2.4	2438.43
0	1	Y1	undress without cold water	2	longlin	Han nationality	scald	hot water	1	7	0	1	0	0	0	1	0	0	0	0	2018	12	0	15	7523.51	0	0	0	0	0	2.14285714285714	1074.78714285714
0	3	Y3	no treatment before emergency department	2	youjiang	Zhuang nationality	flame	open flame	0	5	0	0	0	0	0	1	0	0	0	0	2018	6	0	3	2535.75	0	0	0	0	0	0.6	507.15
0	1	Y1	Cold water	1	youjiang	Zhuang nationality	scald	hot water	1	5	0	1	0	0	0	0	0	0	0	0	2018	1	New Year's Day	3	1810.61	0	0	0	0	0	0.6	362.122
0	0.833	M10	toothpaste/liquid	2	lingyun	Han nationality	flame	open flame	1	3	1	1	0	0	0	0	0	0	0	0	2016	6	0	24	25680.5	1	0	0	0	0	8	8560.18333333333
0	3	Y3	no treatment before emergency department	1	youjiang	Han nationality	scald	hot water	0	10	0	0	1	0	0	0	1	0	0	0	2016	6	0	4	2259.27	0	0	0	0	0	0.4	225.927
0	2	Y2	no treatment before emergency department	2	debao	Zhuang nationality	scald	hot water	1	3	0	1	1	0	0	0	0	0	0	0	2017	4	0	16	9911.5	0	0	0	0	1	5.33333333333333	3303.83333333333
0	2	Y2	no treatment before emergency department	1	youjiang	Han nationality	flame	open flame	1	0.5	0	0	0	0	0	1	0	0	0	0	2017	1	0	12	5839.7	0	1	staphylococcus haemolyticus	0	0	24	11679.4
0	1	Y1	Cold water	1	youjiang	Zhuang nationality	flame	open flame	1	6	0	0	0	0	0	0	1	1	0	0	2018	8	0	5	3008.12	0	0	0	0	0	0.833333333333333	501.353333333333
0	1	Y1	undress without cold water	1	youjiang	Zhuang nationality	scald	soup/hot food	1	4	0	0	0	0	1	0	1	0	0	0	2016	3	0	4	3297.25	0	0	0	0	0	1	824.3125
0	5	Y5	Traditional herbal medicines	2	tianyang	Zhuang nationality	scald	soup/hot food	1	1	0	0	0	0	0	1	0	0	0	0	2017	12	0	7	5169.31	0	0	0	0	0	7	5169.31
0	1	Y1	no treatment before emergency department	1	youjiang	Zhuang nationality	scald	hot water	0	5	0	0	1	0	0	0	0	0	0	0	2017	9	0	3	2586.74	0	0	0	0	0	0.6	517.348
0	3	Y3	no treatment before emergency department	2	jingxi	Han nationality	scald	hot water	1	15	0	0	1	1	0	0	1	0	0	0	2015	5	0	36	36671.8	1	0	0	0	0	2.4	2444.788
0	3	Y3	no treatment before emergency department	2	jingxi	Han nationality	scald	hot water	1	6	0	0	0	0	0	0	1	1	0	0	2016	3	0	34	26153.7	1	1	Streptococcus pneumoniae	0	0	5.66666666666667	4358.945
0	0.5	M6	no treatment before emergency department	1	tianlin	Zhuang nationality	scald	hot water	1	6	0	0	0	1	0	0	1	0	0	0	2015	10	0	17	12999	0	0	0	0	0	2.83333333333333	2166.5
0	1	Y1	no treatment before emergency department	2	xilin	Miao nationality	scald	hot water	0	12	0	1	1	0	1	0	0	0	0	0	2019	9	0	5	7440.36	0	0	0	0	0	0.416666666666667	620.03
0	1	Y1	Cold water	1	pingguo	Zhuang nationality	scald	hot water	1	6	0	1	1	0	0	0	0	0	0	0	2017	8	0	9	5416.1	0	0	0	0	0	1.5	902.683333333333
0	4	Y4	no treatment before emergency department	2	tiandong	Zhuang nationality	flame	open flame	1	4	0	0	0	1	0	0	0	0	0	0	2016	1	0	27	23240.8	1	0	0	0	0	6.75	5810.1875
0	1	Y1	moisture exposed burn ointment(MEBO)	2	leye	Han nationality	scald	hot water	1	6	0	1	1	0	1	0	0	0	0	0	2020	3	0	8	8408.85	0	0	0	0	0	1.33333333333333	1401.475
0	2	Y2	no treatment before emergency department	2	jingxi	Han nationality	scald	hot water	1	6	0	1	0	0	0	1	0	0	0	0	2020	12	0	8	4259.15	0	0	0	0	0	1.33333333333333	709.858333333333
0	11	Y11	no treatment before emergency department	2	tianlin	Han nationality	scald	pressure cooker	0	10	0	1	1	0	1	0	0	0	0	0	2015	8	0	4	5251.84	0	0	0	0	0	0.4	525.184
0	5	Y5	undress without cold water	2	tianyang	Zhuang nationality	scald	hot water	1	45	0	0	1	1	0	0	1	0	0	0	2015	3	0	28	58512.2	1	1	staphylococcus haemolyticus/mucedine	0	1	0.622222222222222	1300.27022222222
0	11	Y11	no treatment before emergency department	2	youjiang	Zhuang nationality	scald	soup/hot food	1	4	0	0	0	0	0	0	1	0	0	0	2014	1	0	5	4503.02	0	0	0	0	0	1.25	1125.755
0	1	Y1	no treatment before emergency department	2	jingxi	Zhuang nationality	scald	hot water	1	1	0	0	0	0	0	1	0	0	0	0	2018	2	Chinese New Year	6	3484.64	0	0	0	0	0	6	3484.64
0	2	Y2	no treatment before emergency department	2	youjiang	Zhuang nationality	scald	hot water	1	3	0	0	0	0	1	1	0	0	0	0	2019	12	0	3	3023.94	0	0	0	0	0	1	1007.98
0	1	Y1	no treatment before emergency department	2	leye	Zhuang nationality	scald	hot water	1	4	0	0	0	0	1	1	0	0	0	0	2015	7	0	17	12063.3	0	0	0	0	0	4.25	3015.8225
0	2	Y2	cold water/traditional Chinese medicine	2	longlin	Yi nationality	flame	open flame	1	1	0	0	0	0	0	1	0	0	0	0	2020	1	New Year's Day	2	3228.5	0	1	0	0	0	2	3228.5
0	1	Y1	no treatment before emergency department	1	youjiang	Zhuang nationality	electric	electric	1	0.3	0	0	0	0	0	1	0	0	0	0	2015	3	0	1	119.65	0	0	0	0	0	3.33333333333333	398.833333333333
0	5	Y5	undress without cold water	2	napo	Yao nationality	scald	hot water	1	30	0	0	1	1	0	0	1	0	1	0	2015	11	0	40	69464.5	1	1	pseudomonas aeruginosa	0	1	1.33333333333333	2315.48266666667
0	8	Y8	no treatment before emergency department	1	youjiang	Han nationality	scald	hot water	1	34	0	0	1	1	1	1	1	0	0	0	2016	4	0	24	45407.4	1	1	pseudomonas aeruginosa	0	1	0.705882352941177	1335.51205882353
0	3	Y3	undress without cold water	2	debao	Zhuang nationality	scald	hot water	1	20	0	1	1	0	1	0	0	0	0	0	2014	9	Mid-Autumn Festival	12	20959.5	1	0	0	0	0	0.6	1047.9765
0	1	Y1	Cold water	1	youjiang	Han nationality	scald	hot water	1	5	0	0	1	0	0	0	0	0	0	0	2019	7	0	4	4975	0	0	0	0	0	0.8	995
0	3	Y3	Cold water	2	lingyun	Han nationality	scald	hot water	1	8	0	1	0	0	1	0	0	0	0	0	2015	9	0	8	8963.83	0	0	0	0	0	1	1120.47875
0	1	Y1	cooking oil	1	youjiang	Han nationality	scald	hot water	1	8	0	0	1	0	0	0	0	0	0	0	2017	10	0	9	7412.41	0	0	0	0	0	1.125	926.55125
0	1	Y1	no treatment before emergency department	2	youjiang	Zhuang nationality	scald	soup/hot food	0	2	0	0	0	0	0	1	0	0	0	0	2017	11	0	3	3347.64	0	0	0	0	0	1.5	1673.82
0	0.917	M11	undress without cold water	2	tianyang	Zhuang nationality	scald	hot water	1	5	0	0	0	0	1	0	0	0	0	0	2014	3	0	22	19368.2	1	0	0	0	1	4.4	3873.634
0	0.583	M7	no treatment before emergency department	2	longlin	Han nationality	contact	contact	1	1	0	0	0	0	0	1	0	0	0	0	2014	2	0	3	1491.27	0	0	0	0	0	3	1491.27
0	1	Y1	gentian violet	1	youjiang	Han nationality	scald	hot water	1	5	0	1	1	0	0	0	0	0	0	0	2015	12	0	4	3279.07	0	0	0	0	0	0.8	655.814
0	2	Y2	no treatment before emergency department	2	napo	Zhuang nationality	scald	hot water	1	20	0	0	1	1	0	0	1	0	0	0	2019	1	0	5	16365.3	0	1	baumanii	0	1	0.25	818.2645
0	1	Y1	no treatment before emergency department	2	lingyun	Han nationality	scald	hot water	1	10	0	0	0	0	1	1	0	0	0	0	2018	12	0	23	14642.7	0	1	staphylococcus aureus	0	0	2.3	1464.266
0	6	Y6	no treatment before emergency department	2	tiandong	Yao nationality	scald	hot water	0	40	0	0	1	1	1	0	1	0	0	0	2015	2	Chinese New Year	3	11608.4	0	0	0	0	1	0.075	290.211
0	3	Y3	aloe	2	pingguo	Zhuang nationality	scald	hot water	1	6	0	1	0	0	1	0	1	0	0	0	2016	3	0	8	10575.1	1	0	0	0	0	1.33333333333333	1762.515
0	2	Y2	no treatment before emergency department	2	debao	Zhuang nationality	electric	electric	1	0.2	1	0	0	0	0	1	0	0	0	0	2017	2	0	33	39184.5	1	0	0	0	0	165	195922.35
0	5	Y5	no treatment before emergency department	2	lingyun	Han nationality	scald	hot water	1	20	0	0	1	1	1	0	1	0	0	0	2020	12	0	31	62008.2	1	1	pseudomonas aeruginosa/baumanii	0	1	1.55	3100.412
0	5	Y5	no treatment before emergency department	2	debao	Zhuang nationality	flame	open flame	0	8	1	0	0	0	0	0	1	1	0	0	2016	11	0	2	3163.26	0	0	0	0	0	0.25	395.4075
0	1	Y1	no treatment before emergency department	1	youjiang	Zhuang nationality	scald	hot water	1	6	0	0	0	0	0	0	1	0	0	0	2017	1	0	10	5024.41	0	0	0	0	0	1.66666666666667	837.401666666667
0	11	Y11	no treatment before emergency department	2	pingguo	Zhuang nationality	flame	open flame	1	3	0	1	0	0	0	0	0	0	0	0	2017	1	Chinese New Year	6	5051.86	0	0	0	0	0	2	1683.95333333333
0	2	Y2	no treatment before emergency department	2	longlin	Zhuang nationality	scald	hot water	1	15	0	1	1	0	1	0	0	0	0	0	2018	1	0	23	49720.6	1	1	escherichia coli	0	1	1.53333333333333	3314.704
0	2	Y2	no treatment before emergency department	2	lingyun	Han nationality	scald	hot oil	1	8	0	0	0	0	1	1	0	0	0	0	2017	10	National Day	27	37697.9	1	0	0	0	1	3.375	4712.23875
0	1	Y1	Cold water	2	youjiang	Zhuang nationality	contact	contact	1	4	0	0	0	0	1	0	0	0	0	0	2018	7	0	11	7716.51	0	0	0	0	0	2.75	1929.1275
0	2	Y2	moisture exposed burn ointment(MEBO)	2	longlin	Han nationality	scald	hot water	1	1	0	0	0	0	0	1	0	0	0	0	2015	12	0	3	2503.28	0	0	0	0	0	3	2503.28
0	1	Y1	liquor	2	tianlin	Zhuang nationality	scald	hot water	1	15	0	0	1	0	1	1	0	0	0	0	2016	2	Chinese New Year	14	18930.6	0	1	enterobacter cloacae	0	0	0.933333333333333	1262.03866666667
0	1	Y1	aqua astricta	2	youjiang	Zhuang nationality	scald	hot water	1	2	0	0	0	0	0	1	0	0	0	0	2019	6	0	5	4992.13	0	0	0	0	0	2.5	2496.065
0	1	Y1	Traditional herbal medicines	2	youjiang	Zhuang nationality	scald	hot water	1	20	0	0	1	1	0	0	1	0	1	0	2016	11	0	12	27447	0	0	0	0	1	0.6	1372.3525
0	4	Y4	no treatment before emergency department	2	lingyun	Zhuang nationality	scald	hot water	1	40	0	1	1	0	0	0	1	0	1	0	2017	2	Chinese New Year	24	42689.9	0	0	0	0	1	0.6	1067.248
0	8	Y8	no treatment before emergency department	2	longlin	Zhuang nationality	flame	open flame	1	2	0	1	0	0	0	0	0	0	0	0	2020	1	Chinese New Year	5	5095.82	0	0	0	0	0	2.5	2547.91
0	4	Y4	no treatment before emergency department	2	xilin	Zhuang nationality	flame	fireworks or firecrackers	1	0.5	0	1	0	0	0	0	0	0	0	0	2018	2	Chinese New Year	5	3973.66	0	0	0	0	0	10	7947.32
0	1	Y1	no treatment before emergency department	2	longlin	Han nationality	scald	thermos	0	5	0	1	0	0	1	0	0	0	0	0	2014	10	0	1	3923.4	0	0	0	0	0	0.2	784.68
0	4	Y4	no treatment before emergency department	1	youjiang	Zhuang nationality	scald	hot water	1	4	0	0	0	0	1	1	0	0	0	0	2014	2	Chinese New Year	15	13134.8	0	0	0	0	0	3.75	3283.69
0	9	Y9	no treatment before emergency department	2	debao	Zhuang nationality	chemical	soda lime	1	2	0	1	0	0	0	0	0	0	0	0	2014	1	0	4	4134.01	0	0	0	0	0	2	2067.005
0	5	Y5	no treatment before emergency department	2	longlin	Zhuang nationality	flame	gas	1	12	0	0	0	0	0	0	1	0	0	0	2016	8	0	27	46632	1	0	0	0	1	2.25	3885.99833333333
0	0.917	M11	no treatment before emergency department	2	tiandong	Zhuang nationality	scald	soup/hot food	1	8	0	1	1	0	1	0	0	0	0	0	2014	11	0	10	7372.6	0	1	pseudomonas aeruginosa	0	0	1.25	921.575
0	1	Y1	no treatment before emergency department	2	lingyun	Han nationality	scald	soup/hot food	1	20	0	1	1	0	1	0	0	0	0	0	2015	7	0	7	10136.9	0	0	0	0	1	0.35	506.844
0	2	Y2	liquor	2	xilin	Zhuang nationality	scald	hot water	1	6	0	0	0	0	1	0	0	0	0	0	2018	1	0	6	3818.87	0	0	0	0	0	1	636.478333333333
0	2	Y2	Cold water	1	youjiang	Zhuang nationality	scald	hot water	1	1	0	0	0	0	0	0	1	0	0	0	2018	1	0	13	7852.49	0	0	0	0	0	13	7852.49
0	2	Y2	Traditional herbal medicines/charcoal ash	2	tiandong	Han nationality	scald	hot water	1	1	1	0	0	0	0	0	0	1	0	0	2019	8	0	7	6875.37	0	0	0	0	0	7	6875.37
0	2	Y2	Cold water	2	debao	Zhuang nationality	scald	soup/hot food	0	3	0	0	0	0	0	0	1	0	0	0	2017	9	0	1	1612.98	0	1	0	0	0	0.333333333333333	537.66
0	0.75	M9	no treatment before emergency department	2	leye	Zhuang nationality	scald	hot water	1	15	0	1	1	1	0	0	0	0	0	0	2016	6	Children's Day	9	16706.2	0	1	baumanii	0	0	0.6	1113.75
0	2	Y2	no treatment before emergency department	2	tiandong	Zhuang nationality	scald	hot water	1	20	0	1	1	0	1	0	0	0	0	0	2014	4	0	12	19705.1	1	0	0	0	1	0.6	985.2565
0	0.75	M9	no treatment before emergency department	2	debao	Han nationality	scald	hot water	1	12	1	0	1	0	1	0	1	0	0	0	2017	3	0	29	48658.8	1	0	0	0	1	2.41666666666667	4054.89666666667
0	2	Y2	cooking oil	2	napo	Zhuang nationality	scald	hot water	1	15	0	1	1	0	0	0	0	0	0	0	2020	3	0	7	6712.58	0	0	0	0	0	0.466666666666667	447.505333333333
0	11	Y11	no treatment before emergency department	1	tiandong	Zhuang nationality	scald	steam	1	5	0	1	1	0	0	0	0	0	0	0	2017	7	0	6	6131.38	0	0	0	0	0	1.2	1226.276
0	7	Y7	no treatment before emergency department	2	tianyang	Zhuang nationality	flame	open flame	1	3	0	1	0	0	0	0	0	0	0	0	2014	11	0	8	4821.24	0	0	0	0	0	2.66666666666667	1607.08
0	2	Y2	no treatment before emergency department	2	longlin	Miao nationality	scald	hot water	1	10	0	0	1	0	1	0	1	0	0	0	2017	2	0	17	15682.4	0	0	0	0	1	1.7	1568.243
0	11	Y11	Cold water	2	youjiang	Zhuang nationality	scald	pressure cooker	1	9	0	1	0	0	1	0	0	0	0	0	2019	9	0	19	25895.5	0	0	0	0	0	2.11111111111111	2877.27333333333
0	1	Y1	no treatment before emergency department	2	tianyang	Zhuang nationality	scald	hot water	1	2	0	0	0	0	0	1	0	0	0	0	2017	9	0	9	5617.77	0	0	0	0	0	4.5	2808.885
0	0.583	M7	no treatment before emergency department	2	debao	Zhuang nationality	scald	hot water	1	10	0	0	1	0	1	0	0	0	0	0	2018	5	0	19	13370.8	0	0	0	0	0	1.9	1337.076
0	1	Y1	no treatment before emergency department	2	jingxi	Zhuang nationality	scald	hot water	1	6	0	1	1	0	1	0	0	0	0	0	2020	8	0	7	6912.17	0	0	0	0	0	1.16666666666667	1152.02833333333
0	1	Y1	undress without cold water	2	jingxi	Zhuang nationality	scald	hot water	0	10	0	0	0	0	1	0	0	0	0	0	2015	3	0	6	7342.8	0	0	0	0	0	0.6	734.28
0	0.75	M9	no treatment before emergency department	2	longlin	Han nationality	scald	hot water	1	15	0	0	1	0	1	0	0	0	0	0	2014	4	0	25	33412.8	1	1	0	0	1	1.66666666666667	2227.518
0	4	Y4	no treatment before emergency department	2	xilin	Zhuang nationality	scald	hot water	1	28	0	0	1	1	0	0	1	0	0	0	2015	8	0	22	43038.1	1	0	0	0	1	0.785714285714286	1537.07428571429
0	1	Y1	no treatment before emergency department	2	youjiang	Zhuang nationality	scald	hot water	1	5	0	0	0	0	1	0	0	0	0	0	2019	1	0	16	15294.1	1	0	0	0	0	3.2	3058.818
0	1	Y1	no treatment before emergency department	2	lingyun	Han nationality	scald	hot water	1	0.5	0	0	0	0	0	1	0	0	0	0	2019	6	0	2	3275.14	0	0	0	0	0	4	6550.28
0	5	Y5	no treatment before emergency department	2	debao	Zhuang nationality	scald	hot water	1	26	0	1	1	0	1	0	0	0	0	0	2017	5	0	12	19110.2	0	0	0	0	1	0.461538461538462	735.008846153846
0	1	Y1	no treatment before emergency department	2	xilin	Zhuang nationality	scald	hot water	1	2	0	0	0	0	1	0	0	0	0	0	2017	1	0	3	2857.29	0	0	0	0	0	1.5	1428.645
0	1	Y1	no treatment before emergency department	2	longlin	Zhuang nationality	scald	hot water	1	8	0	0	1	1	0	0	1	0	0	0	2016	12	New Year's Day	15	11774	0	0	0	0	0	1.875	1471.75
0	1	Y1	Cold water/moisture exposed burn ointment(MEBO)	1	youjiang	Han nationality	flame	open flame	1	1	0	0	0	0	1	1	0	0	0	0	2016	1	0	8	5258.38	0	0	0	0	0	8	5258.38
0	3	Y3	cooking oil	2	tiandong	Zhuang nationality	scald	hot water	1	25	0	0	0	1	0	0	1	0	1	0	2019	12	0	34	62622.8	1	1	escherichia coli	0	1	1.36	2504.9132
0	4	Y4	no treatment before emergency department	2	jingxi	Zhuang nationality	scald	hot water	1	6	0	0	0	0	0	0	0	0	0	0	2019	11	0	14	16101.2	0	0	0	0	0	2.33333333333333	2683.53333333333
0	7	Y7	no treatment before emergency department	2	youjiang	Zhuang nationality	scald	hot water	1	20	0	0	1	0	0	0	1	0	0	0	2019	10	National Day	32	38734.7	0	1	staphylococcus haemolyticus	0	0	1.6	1936.733
0	1	Y1	Cold water	1	youjiang	Han nationality	scald	hot oil	1	1	0	0	1	0	0	1	0	0	0	0	2020	3	0	9	3550.47	0	0	0	0	0	9	3550.47
0	1	Y1	egg white/cooking oil	2	tianyang	Zhuang nationality	scald	soup/hot food	1	15	0	1	1	0	1	1	0	0	0	0	2016	8	0	11	14848.7	0	0	0	0	1	0.733333333333333	989.913333333333
0	1	Y1	no treatment before emergency department	2	youjiang	Zhuang nationality	scald	hot water	1	5	0	0	0	0	1	0	0	0	0	0	2016	6	0	4	2321.64	0	0	0	0	0	0.8	464.328
0	1	Y1	no treatment before emergency department	2	youjiang	Zhuang nationality	scald	hot water	1	5	0	1	1	0	0	0	0	0	0	0	2015	10	0	3	2337.53	0	0	0	0	0	0.6	467.506
0	4	Y4	Cold water	2	lingyun	Han nationality	scald	hot oil	1	1	0	1	0	0	0	0	0	0	0	0	2017	6	0	2	2402.58	0	0	0	0	0	2	2402.58
0	3	Y3	no treatment before emergency department	2	leye	Han nationality	scald	hot water	1	8	0	1	1	0	0	0	0	0	0	0	2018	7	0	6	4899.95	0	0	0	0	0	0.75	612.49375
0	1	Y1	Cold water	2	leye	Zhuang nationality	scald	hot water	1	4	0	1	0	0	1	0	1	0	0	0	2020	3	0	14	12819.6	0	0	0	0	0	3.5	3204.9125
1	2	Y2	Traditional herbal medicines	1	lingyun	Yao nationality	scald	hot water	death	42	1	1	1	1	0	0	1	0	1	0	2016	4	Tomb-Sweeping Day	1	4044	0	0	0	1	1	0.0238095238095238	96.2857142857143
1	1	Y1	no treatment before emergency department	2	youjiang	Han nationality	scald	hot water	death	45	0	1	1	1	1	0	1	0	0	1	2014	12	0	1	145.82	0	0	0	1	1	0.0222222222222222	3.24044444444444
